# Supplementary material for: Regulation of metabolic and transcriptional responses by the thyroid hormone in cellular models of murine macrophages
Source: Front Immunol. 2022 Jul 22;13:923727. doi: 10.3389/fimmu.2022.923727 (PMC9353060; doi:10.3389/fimmu.2022.923727)
Supplement: Supplementary file 2 [file Table_1.xls]

## Sheet: 1637151850715_87932a833001
Supp Table 1. Differentially expressed transcripts when compared I-BMDM treated with T3 vs non-treated cells. RNA ID, symbols, average expression, Q value and p-value are shown.
Up-regulated by T3 in I-BMDM
RNA ID	Symbol	Type	Control average	T3 average	log2 (T3 / Control)	Qvalue (T3 / Control)	Pvalue(T3 / Control)
NM_001001327,2	Vkorc1l1	mRNA	0	0.553333	7.16562	0.00291566	3.00006e+08
NM_001001493,2	Wdr83os	mRNA	115.5	151.89	0.419338	0.00639617	7.2051e+08
NM_001001566,3	Chpf	mRNA	6.13	10.85	0.842514	0.00124498	1.18024e+08
NM_001001932,3	Eea1	mRNA	14.3833	30.14	1.08947	0.00535157	0.000111979
NM_001002267,2	Tmem158	mRNA	25.74	129.99	2.36969	8.15391e-83	1.91076e-85
NM_001002897,3	Atg9b	mRNA	6.09333	13.4833	1.18522	20575.1	698.387
NM_001002929,4		mRNA	36.85	52.3633	0.53366	1.32374e+08	1.0508e+07
NM_001003672,1	Pcdhac2	mRNA	15.2533	27.0767	0.84586	2.34966e+09	1.68353e+08
NM_001003913,2	Mars	mRNA	39.58	76.0167	0.96724	4.08106e-14	4.72374e-14
NM_001003949,3	Tmem259	mRNA	105.353	125.653	0.285373	0.00319303	3.32401e+08
NM_001004144,1	Git1	mRNA	2.65667	15.0633	2.52591	52129.4	16583.9
NM_001004164,2	Gnptab	mRNA	37.7633	48.1533	0.378084	1.34071e+08	1.06566e+09
NM_001004293,2	Amigo1	mRNA	0	0.696667	7.67258	0.00150689	1.45278e+08
NM_001004436,4	Wapl	mRNA	22	29.05	0.427615	7.6375e+09	5.8483e+08
NM_001005423,2	Mreg	mRNA	0.163333	2.23	3.80205	9.01335e+08	6.98077e+08
NM_001005605,2	Aebp2	mRNA	13.36	17.3967	0.406234	0.0230284	0.00308902
NM_001005767,4	Parl	mRNA	70.55	105.413	0.606147	5.44773e+08	3.55643e+07
NM_001005859,3	Rpl34	mRNA	1163.17	1531.06	0.415756	0.00439989	4.76159e+08
NM_001007567,2	Slc7a6os	mRNA	17.9267	25.1067	0.517521	0.0174733	0.00225287
NM_001007574,2	A830010M20Rik	mRNA	1.06333	2.25667	1.12385	0.0158439	0.00201054
NM_001007589,3	Akirin2	mRNA	44.0267	70.78	0.710032	42605.7	16670.3
NM_001008421,1	Nol10	mRNA	11.1167	24.4567	1.16057	3.19184e+06	1.41962e+07
NM_001008498,2	Wdr34	mRNA	29.5633	53.69	0.89255	760.551	2.09369
NM_001009935,2	Txnip	mRNA	258.473	303.373	0.260062	0.00181043	1.77113e+08
NM_001012330,1	Zbtb18	mRNA	0	2.5	9.09492	0.00141177	1.35339e+08
NM_001012396,2	Hacd1	mRNA	25.71	38.0633	0.593027	0.0140178	0.00174397
NM_001012638,1	Acd	mRNA	34.3633	43.11	0.355887	0.0428371	0.00637482
NM_001013365,2	Osm	mRNA	7.13333	14.2	1.01941	1.88784e+08	1.54121e+09
NM_001013375,1	Utp18	mRNA	17.7433	30.3633	0.805176	26471.7	9102.79
NM_001013376,2	Rpp38	mRNA	11.8567	21.95	0.908765	0.0200139	0.00262782
NM_001013391,2	Cpsf6	mRNA	18.1633	24.5767	0.465699	3.21796e+09	2.34832e+08
NM_001013577,1	Inip	mRNA	18.8867	26.3367	0.503577	9.56912e+09	7.44519e+08
NM_001013779,2	Aim2	mRNA	12.0233	22.7767	0.954071	3.13367e+08	1.99827e+07
NM_001015876,2	Tyw1	mRNA	18.6767	24.2067	0.408683	0.0304688	0.00427675
NM_001017426,1	Kdm6b	mRNA	2.48667	7.72333	1.67064	23673.9	89827.1
NM_001017429,2	Cox17	mRNA	118.33	205.39	0.816315	4.90954e+08	4.31141e+09
NM_001024385,1	Crls1	mRNA	19.61	36.5767	0.925608	1.25856e+07	462945
NM_001024539,1	Shc2	mRNA	8.56667	16.7933	1.00174	35.9713	0.0854005
NM_001024806,2	Cebpz	mRNA	32.6067	48.84	0.608012	902598	37153.4
NM_001024922,2	Ddx49	mRNA	44.7433	59.5067	0.442748	9.83335e+08	9.12879e+09
NM_001025102,1	Arl14ep	mRNA	11.2333	21.7867	0.971878	0.00243811	2.46137e+08
NM_001025257,3	Vegfa	mRNA	1.50667	12.3367	3.07893	9.01551e-15	1.01152e-16
NM_001025586,2	Nr2c2ap	mRNA	21.41	36.0033	0.783815	0.0177263	0.00229137
NM_001025606,1	Tmem171	mRNA	7.02	16.9633	1.308	5.11608e+09	3.82431e+07
NM_001029990,1	Mettl17	mRNA	18.27	24.7867	0.473267	0.0477702	0.00726046
NM_001030307,2	Dkc1	mRNA	23.0133	42.82	0.927778	8.18508e+07	4.76221e+06
NM_001033132,3	Commd6	mRNA	37.35	70.9067	0.953031	2.73183e+08	1.72781e+07
NM_001033135,3	Rnf149	mRNA	96.1767	173.977	0.883118	1.48786e-36	8.17062e-39
NM_001033140,3	Sdhaf1	mRNA	24.09	45.6567	0.95203	1.65308e+09	1.15352e+08
NM_001033173,1	Usp31	mRNA	4.40667	7.6	0.815672	1.16304e+07	566559
NM_001033201,3	Ncbp1	mRNA	33.2067	46.3167	0.521244	0.0115279	0.00140091
NM_001033213,1	Ttc7b	mRNA	34.52	52.9367	0.643592	733.381	23660.8
NM_001033222,3	Pdzd8	mRNA	16.0933	22.5767	0.512369	3.95194e+08	3.41622e+09
NM_001033236,2	Vcpkmt	mRNA	14.2633	30.6367	1.13967	8.68739e+09	6.71187e+08
NM_001033245,4	Hk3	mRNA	116.4	268.617	1.24052	8.37541e-13	1.0527e-14
NM_001033256,4	Spata5l1	mRNA	14.04	32.6667	1.24496	1.53267e-06	2.6411e-08
NM_001033259,4	Mcu	mRNA	10.62	21.6033	1.04361	2.41912e+06	105876
NM_001033262,2	March9	mRNA	7.10667	17.17	1.29549	1.22221e+06	51272.6
NM_001033300,2	Gmps	mRNA	21.0533	30.94	0.578633	3.01143e+08	2.54048e+09
NM_001033302,2	Ciart	mRNA	4.15333	12.1567	1.59158	5.5998e+08	4.20048e+08
NM_001033305,3	Ndufb6	mRNA	62.7867	89.33	0.536494	0.0364686	0.00527775
NM_001033313,3	Pdap1	mRNA	64.0833	85.6533	0.459788	0.0227923	0.00305087
NM_001033348,3	Ralgapa2	mRNA	7.72	11.6067	0.620585	64473.8	2307.49
NM_001033350,3	Bank1	mRNA	0.743333	2.94	2.04105	0.0380872	0.00555707
NM_001033606,2	Acsl3	mRNA	9.12333	14.2167	0.673055	2.6235e+08	2.19644e+09
NM_001033630,1	2310061I04Rik	mRNA	52.6133	89.6667	0.791455	0.00767425	1.52646e-05
NM_001033632,1	Ifitm6	mRNA	36.75	75.63	1.05927	4.49139e+09	3.32759e+06
NM_001033654,2	Pus10	mRNA	0	1.23667	21.201	2.53598e+07	1.3158e+06
NM_001033865,1	Rps27a	mRNA	92.4767	135.43	0.580067	0.0133703	0.00165265
NM_001035123,3	Setd6	mRNA	8.89	22.2867	1.36421	3.10237e+07	1.97611e+07
NM_001035532,2	Akap2	mRNA	23.79	33.27	0.508281	1.25277e+08	9.90721e+08
NM_001037756,2	Brms1l	mRNA	7.71667	11.9667	0.662318	0.0032789	3.42582e+08
NM_001037762,1	Zdhhc12	mRNA	20.2067	33.7133	0.766309	1.12864e+08	8.86142e+08
NM_001037913,2	Ccdc107	mRNA	24.07	40.7767	0.790082	0.00291094	2.99452e+08
NM_001038231,2	Banf1	mRNA	145.42	285.823	0.99015	0.000110166	2.08874e-06
NM_001038587,4	Adar	mRNA	4.32	8.48	1.02943	0.0165052	0.00211047
NM_001038604,1	Clec5a	mRNA	3.71	12.5	1.80457	4.49632e+07	17656.6
NM_001038608,2	Txnl4a	mRNA	165.687	185.02	0.186498	0.0112531	0.00136245
NM_001038625,1	Sertad2	mRNA	4.11	8.73	1.09915	8.21227e+08	7.49168e+09
NM_001038653,1	Slc16a3	mRNA	35.57	158.38	2.18217	3.5976e-96	7.06797e-98
NM_001039088,1	Seh1l	mRNA	23.4467	31.53	0.459489	3.13014e+08	1.99528e+07
NM_001039151,1	Cd44	mRNA	168.647	212.417	0.358179	1.40657e+08	1.12467e+09
NM_001039157,2	Ube2j2	mRNA	2.41333	4.96	1.07922	0.0303005	0.00424995
NM_001039159,2	Ube2j2	mRNA	4.80667	8.96667	0.929753	0.0458911	0.00691378
NM_001039169,1	Eif4e2	mRNA	66.16	90.1367	0.475094	1.937e+08	1.58456e+08
NM_001039185,1	Ceacam1	mRNA	2.70667	7.89	1.55356	0.00453698	4.92284e+08
NM_001039201,1	Hdhd2	mRNA	0	0.773333	6.57006	0.014234	0.00177525
NM_001039214,4	Mex3c	mRNA	14.8567	18.63	0.356491	0.00489661	5.36521e+08
NM_001039351,2	Nolc1	mRNA	35.6233	53.4367	0.627478	0.0246726	0.00334403
NM_001039353,2	Nolc1	mRNA	36.4667	64.81	0.863781	5.52974e+07	4.89662e+08
NM_001039392,2	Tmsb10	mRNA	67.75	111.683	0.743197	3.31985e+08	2.83524e+09
NM_001039483,1	Tmco1	mRNA	22.04	26.82	0.317975	0.0117359	0.00142896
NM_001039514,1	Dhps	mRNA	34.9633	51.2167	0.576959	8.16907e+09	6.28821e+07
NM_001039521,1	Rrn3	mRNA	33.0367	44.2667	0.443118	0.00421607	4.54071e+08
NM_001039536,2	Pigl	mRNA	10.0367	19.2367	0.961919	1.16822e+09	7.98597e+07
NM_001039676,2	Slc39a2	mRNA	0.276667	1.77333	2.71111	0.0211262	0.00279336
NM_001039701,3	Il1rn	mRNA	36.15	89.2433	1.33055	1.04621e-07	1.69139e-09
NM_001039710,1	Coq10b	mRNA	5.96667	11.5333	0.969001	0.0244948	0.0033164
NM_001039824,2	Fdx1l	mRNA	55.22	106.67	0.976546	1.49529e+07	746104
NM_001040026,1	Sco1	mRNA	4.39333	7.01667	0.703258	0.0224209	0.00299161
NM_001042407,1	Pex10	mRNA	28.1433	44.6367	0.69273	415381	16223.1
NM_001042513,1	Txnrd1	mRNA	95.5533	119.403	0.352981	1.62451e+08	9.88234e+06
NM_001042527,2	Blm	mRNA	5.50333	9.34667	0.788012	1.94214e+08	1.58922e+09
NM_001042592,2	Arrdc4	mRNA	10.85	15.8267	0.575432	0.00498939	5.47632e+08
NM_001042605,1	Cd74	mRNA	70.6333	106.083	0.610313	1.14036e+08	8.96156e+08
NM_001042653,1	Oip5	mRNA	6.36667	14.4133	1.20452	5.97496e+08	4.51018e+08
NM_001043355,2	Map6	mRNA	12.7167	19.34	0.637749	0.00565549	6.29845e+08
NM_001044371,2	Rad17	mRNA	11.56	20.78	0.872907	1.3395e+09	9.21702e+07
NM_001045520,3	Clint1	mRNA	51.4567	68.34	0.435231	2.77304e+08	2.32886e+09
NM_001045863,1	Nelfe	mRNA	6.77667	15.7533	1.2247	0.0252898	0.00343845
NM_001047159,2	Net1	mRNA	2.94333	6.46	1.16383	4.09252e+09	3.01851e+08
NM_001048061,1	Hnrnpab	mRNA	130.43	237.837	0.900592	1.61051e-10	2.28727e-10
NM_001077184,1	Bsg	mRNA	274.383	343.643	0.354375	2.12221e+08	1.74913e+09
NM_001077189,1	Fcgr2b	mRNA	4.01667	17.2167	2.12904	1.41978e+07	704395
NM_001077237,1	Odr4	mRNA	0	0.596667	6.68026	0.0109046	0.00131588
NM_001077265,2	Hnrnpd	mRNA	9.76667	14.2233	0.569548	1.67441e+08	1.02057e+07
NM_001077363,2	Ptbp1	mRNA	216.45	249.013	0.231395	0.0187434	0.00243882
NM_001077405,1	Nrp2	mRNA	10.7833	15.68	0.584686	0.0309317	0.00434978
NM_001077509,1	Tnfrsf9	mRNA	0	0.61	6.10998	0.0338193	0.00482963
NM_001077709,1	Slc39a7	mRNA	59.3933	76.91	0.397487	0.0183192	0.00237457
NM_001080128,1	Rnps1	mRNA	143.093	204.413	0.542756	0.0130072	0.000280176
NM_001080129,2	Tmpo	mRNA	39.01	60.1733	0.64746	7.80982e+07	4.52355e+06
NM_001080387,2	Srsf10	mRNA	24.8533	37.2833	0.603652	0.00443546	4.80219e+08
NM_001080548,1	Usp6nl	mRNA	4.07	10.3667	1.36812	0.00468272	5.0976e+08
NM_001080932,2	Foxk2	mRNA	17.42	29.0367	0.757719	7.25027e+08	4.8207e+07
NM_001080935,1	B230217C12Rik	mRNA	5.38667	11.6033	1.13942	0.0247598	0.00335702
NM_001080944,3	Atp8b4	mRNA	36.4167	90.9433	1.35021	2.56261e-120	3.33617e-121
NM_001081054,2	Qrsl1	mRNA	7.47667	12.98	0.826825	0.00568059	6.33044e+08
NM_001081056,1	Xpot	mRNA	22.78	40.6867	0.864015	1565.83	47.4046
NM_001081073,1	Cep76	mRNA	4.05333	7.19333	0.853903	2.88027e+08	2.42369e+09
NM_001081075,1	Fra10ac1	mRNA	10.13	18.8633	0.92764	0.00104788	9.79251e+09
NM_001081080,1	Phf3	mRNA	0	1.22667	9.03688	0.00152942	1.47595e+08
NM_001081085,2	Sapcd2	mRNA	2.95667	6.14333	1.08147	0.0250504	0.00340354
NM_001081090,1	Esf1	mRNA	16.4867	29.24	0.854376	0.00241252	2.4321e+08
NM_001081145,1	Tigd2	mRNA	10.3333	14.1267	0.478659	0.00522448	5.76774e+07
NM_001081180,1	Spink5	mRNA	0.06	0.5	3.01107	0.0296527	0.00414115
NM_001081185,1	Flnc	mRNA	11.2533	15.34	0.474686	8.40231e+08	7.68095e+08
NM_001081213,1	Ermp1	mRNA	8.83667	13.1567	0.601017	0.019554	0.0025591
NM_001081236,1	2410131K14Rik	mRNA	9.67333	15.9867	0.759815	7.14718e+09	5.44747e+08
NM_001081247,1	Polr3a	mRNA	14.76	19.5833	0.434102	0.00242977	2.45122e+08
NM_001081265,1	Dnaaf5	mRNA	19.6467	28.9	0.586366	3.77271e+09	2.7728e+07
NM_001081282,2	Ibtk	mRNA	13.9767	23.6333	0.770321	0.00258481	2.62354e+08
NM_001081290,1	Prrc2c	mRNA	0	1.14333	21.3591	7.91487e+07	4.59751e+06
NM_001081359,3	Ubr5	mRNA	0	1.22	2.13591	7.91487e+07	4.59751e+06
NM_001081382,1	Zfp777	mRNA	9.2	14.89	0.721894	9.4201e+08	6.37044e+07
NM_001081395,1	Amotl1	mRNA	10.0267	16.4667	0.740032	0.0110331	0.00133347
NM_001081396,2	Tbc1d31	mRNA	5.79667	15.2733	1.42512	1.92925e+09	1.35947e+08
NM_001081402,1	Wdr70	mRNA	14.1867	19.64	0.493424	0.0171032	0.00219949
NM_001081420,1	Fam206a	mRNA	12.32	17.9367	0.564189	0.00429781	4.63789e+08
NM_001081475,1	Nasp	mRNA	38.7533	62.4333	0.722729	12772.1	627315
NM_001082476,2	Ndor1	mRNA	21.47	26.61	0.341692	0.0167813	0.0021507
NM_001083897,1	Mpzl1	mRNA	10.3167	18.3133	0.86817	0.00333592	3.4925e+08
NM_001083928,1	Tle3	mRNA	2.21667	7.82667	1.86691	0.00528052	5.83336e+06
NM_001083937,1	Slc35a2	mRNA	13.2633	16.9567	0.383294	0.0393651	0.00576589
NM_001085390,1	Dusp5	mRNA	14.1033	28.77	1.05468	6.29458e+08	5.63349e+09
NM_001085497,2	Slc25a43	mRNA	10.0367	16.4867	0.746532	0.0228558	0.00306103
NM_001093753,1	Srsf11	mRNA	13.97	24.3667	0.832376	9.09237e+07	6.13805e+07
NM_001098810,2	Ptrh2	mRNA	7.98667	14.96	0.939031	0.00145997	1.40409e+08
NM_001099675,1	Tomm5	mRNA	134.893	218.12	0.715736	5.48002e+08	3.5814e+07
NM_001099793,1	Trmt61a	mRNA	5.77667	15.8033	1.49463	2.63569e+08	1.6645e+07
NM_001102458,1	Azin1	mRNA	7.50333	19.35	1.39872	3.08458e+09	2.24077e+08
NM_001104616,1	Rdx	mRNA	24.6533	29.2767	0.278847	0.0195448	0.00255743
NM_001109745,1	Cnbp	mRNA	21.5633	35.2133	0.732417	0.00290915	2.99118e+07
NM_001109752,1	Dlg4	mRNA	0	2.81	9.02484	9.35407e+06	446592
NM_001109756,1	Adcy7	mRNA	0	2.98667	23.3132	5.23831e+06	242033
NM_001110016,1	Wdr36	mRNA	37.0933	56.56	0.634055	1.42086e+07	705265
NM_001110101,2	Lsm2	mRNA	79.1567	102.82	0.399116	0.0133879	0.00165515
NM_001110140,3	Atp2a2	mRNA	121.973	162.803	0.443417	10400.3	340.957
NM_001110145,1	Ssb	mRNA	96.4733	122.93	0.389103	0.0469053	0.00709475
NM_001110147,1	Tnk2	mRNA	5.3	10.68	1.02804	4.76718e+07	4.17623e+08
NM_001110152,2	Pfdn4	mRNA	21.11	36.5767	0.817783	0.00863857	0.00101025
NM_001110216,1	Cbx5	mRNA	0	0.71	21.8781	5.1304e+06	20340.9
NM_001110267,1	Vegfa	mRNA	0	3.07	8.87221	8.19766e+07	4.77148e+06
NM_001110271,1	Abhd14a	mRNA	4.7	13.4067	1.53497	0.00504945	5.55299e+08
NM_001110329,1	Fiz1	mRNA	29.11	42.3967	0.569088	2.47842e+08	2.06628e+08
NM_001110809,2	Gpatch4	mRNA	25.01	34.9633	0.518116	0.0107462	0.00129283
NM_001111073,2	Fxyd5	mRNA	75.8433	105.773	0.505819	713583	3.36295e+07
NM_001111075,4	Cdc25b	mRNA	22.22	36.5567	0.736403	6.31367e+09	4.78079e+07
NM_001111076,1	Zfp182	mRNA	0	0.603333	20.9106	9.37565e+07	5.49707e+06
NM_001111080,1	Uhrf1	mRNA	0	1.91	8.45567	8.777e+09	6.78733e+08
NM_001111277,1	Eif2b3	mRNA	21.2267	52.0333	1.31978	9.92469e-12	1.3179e-13
NM_001111288,1	Sco2	mRNA	36.6533	47.76	0.406185	0.0250712	0.00340814
NM_001113211,1	Nemp1	mRNA	4.40333	7.27333	0.756142	0.0299068	0.00418371
NM_001113213,1	Odf2	mRNA	3.00333	6.39667	1.13265	0.00213781	2.1243e+08
NM_001113383,1	Gls	mRNA	17.8767	26.52	0.595502	3.75176e+09	2.75652e+07
NM_001113554,1	Nudcd1	mRNA	6.75333	12.8	0.952196	0.0102951	0.00123039
NM_001113564,1	Serbp1	mRNA	11.3033	20.5633	0.887211	2.14865e+07	1.09907e+06
NM_001113565,1	Serbp1	mRNA	41.8033	69.88	0.772779	2.70827e-07	4.48739e-09
NM_001113566,1	Serbp1	mRNA	31.8667	48.3267	0.641963	1.53865e+09	1.06821e+08
NM_001114334,1	Rps6kb1	mRNA	5.07	7.48	0.592157	0.00216886	2.15926e+08
NM_001115087,1	Fancf	mRNA	4.61667	9.33333	1.04192	0.00639247	7.19941e+08
NM_001122768,1	Lrrc8d	mRNA	9.19667	29.8967	1.73478	1.13871e-09	1.66573e-11
NM_001122829,1	Upf1	mRNA	1.95333	6.58333	1.76509	1.54011e+08	1.24056e+09
NM_001122895,1	Nab2	mRNA	8.52	14.9067	0.849851	0.0339407	0.00485647
NM_001122954,1	Pla2g5	mRNA	4.75667	12.0867	1.37398	0.00263697	2.68709e+07
NM_001122963,1	Gpbp1	mRNA	10.3833	16.84	0.733459	5.52497e+08	4.14043e+08
NM_001123386,1	Cdyl	mRNA	4.22667	9.35667	1.17477	900342	3.70392e+06
NM_001127233,1	Trp53	mRNA	18.85	31.8867	0.786627	8.12436e+08	7.40764e+09
NM_001127355,1	Eif2b4	mRNA	0	1.96	7.64719	3.64578e+08	3.12998e+09
NM_001130008,1	Gspt1	mRNA	22.3733	26.6967	0.283365	9.90909e+08	9.20145e+09
NM_001130169,1	Zfp207	mRNA	12.8267	18.8067	0.591081	0.0156345	0.00197768
NM_001130171,1	Zfp207	mRNA	64.3333	87.2367	0.464372	1.46889e+07	7.30846e+06
NM_001130452,1	Nfe2l1	mRNA	31.4333	56.0033	0.884287	0.00306039	3.16637e+08
NM_001130453,1	Nfe2l1	mRNA	12.0833	49.8367	2.05719	0.00272603	2.7843e+07
NM_001130457,1	Tbrg4	mRNA	22.7967	32.6267	0.546486	0.00573207	6.39459e+08
NM_001130476,2	Tpst1	mRNA	23.14	32.72	0.526821	0.00165821	1.61021e+08
NM_001134480,1	Plcxd2	mRNA	0.593333	1.74333	1.5752	0.00454999	4.93911e+08
NM_001134646,1	Tomm5	mRNA	26.8467	43.01	0.70214	0.0107489	0.00129352
NM_001135112,1	Dnaja3	mRNA	37.4067	68.2833	0.892609	103.525	2.88176
NM_001135150,1	Slc39a8	mRNA	0.73	2.42333	1.80833	0.0190461	0.0024809
NM_001136081,2	Ssrp1	mRNA	66.1133	76.9667	0.245301	0.00468272	5.097e+08
NM_001136484,3	Gcnt1	mRNA	0	0.986667	21.2033	2.4473e+07	1.26458e+06
NM_001141965,1	Naa20	mRNA	115.58	218.93	0.950519	0.499556	0.0103939
NM_001142357,1	Alg12	mRNA	9.97333	14.8667	0.599682	0.0332574	0.0047349
NM_001142809,1	Slc6a8	mRNA	78.0167	92.4167	0.268384	0.0287003	0.00399048
NM_001142810,1	Slc6a8	mRNA	0	1.41	8.30803	5.93229e+09	4.47235e+08
NM_001142950,1	Nars	mRNA	118.053	317.23	1.45618	2.23604e-18	2.13828e-20
NM_001145779,1	Kif2a	mRNA	12.0667	17.2733	0.534339	0.0404369	0.00594967
NM_001145897,1	Gse1	mRNA	0	1.13	8.76644	0.00635732	7.15531e+08
NM_001146174,1	Rangap1	mRNA	65.2867	91.27	0.513218	2918.45	90.4955
NM_001146201,1	Pik3cg	mRNA	0	0.446667	20.6495	2.06182e+08	1.28062e+07
NM_001146211,1	Mrps10	mRNA	20.6667	52.55	1.3697	0.00611621	0.137824
NM_001146711,1	Ppp1r18	mRNA	0.0133333	3.96667	22.5692	1.53098e+07	765608
NM_001159394,1	Nfkbiz	mRNA	6.18667	11.9133	0.98202	9.02628e+08	8.30904e+09
NM_001159513,1	H2afy	mRNA	52.7433	71.0633	0.452827	0.0103302	0.00123546
NM_001159562,1	Il1rn	mRNA	10.1333	27.5533	1.47422	58282.4	186.264
NM_001159593,1	Slc20a1	mRNA	1.48	5.75333	2.00782	0.00618404	6.93686e+08
NM_001159599,2	Nol9	mRNA	36.37	53.1833	0.571812	6.47782e+07	3.65544e+06
NM_001159750,1	Tcea1	mRNA	8.31667	22.3867	1.46645	1.07864e+08	8.43317e+08
NM_001159963,1	Fbxl5	mRNA	18.06	23.9067	0.427547	0.0285106	0.00396275
NM_001159964,1	Eps15	mRNA	2.25	13.3633	2.60119	2.25944e+06	1.15948e+06
NM_001160040,1	Ndufs1	mRNA	9.82667	18.53	0.940868	4.72469e+08	4.13565e+08
NM_001161419,1	Atp5g1	mRNA	62.7633	110.16	0.841369	1.97041e+09	1.39128e+08
NM_001161515,1	Dctd	mRNA	0	1.6	7.55443	0.00400912	4.29578e+08
NM_001161623,1	Cdc45	mRNA	5.15	16.2067	1.68986	9.0757e+06	431798
NM_001161853,1	Smarcb1	mRNA	42.3767	60.38	0.533149	3.05578e+07	1.94499e+07
NM_001161854,2	Csde1	mRNA	113.16	136.133	0.291145	0.00269438	2.74986e+08
NM_001162366,1	Ptk2b	mRNA	14.3167	23.94	0.774394	0.00203602	2.01358e+08
NM_001162418,1	Myef2	mRNA	7.06333	14.17	1.05678	0.0336148	0.00479552
NM_001162503,1	Sqor	mRNA	42.8433	55.8633	0.414396	0.00147485	1.42015e+08
NM_001162917,1	Dennd4a	mRNA	3.01667	8.14333	1.4449	1.44636e+07	1.15888e+09
NM_001162926,1	Fam84b	mRNA	13.7	19.0067	0.500889	2.36334e+09	1.69445e+08
NM_001163288,2	Susd1	mRNA	9.83667	14.6167	0.600612	0.0137057	0.00169996
NM_001163308,1	Pcgf2	mRNA	7.74333	17.6367	1.21181	1.06632e+07	5.14392e+07
NM_001163337,1	Atp2a3	mRNA	0	0.85	7.68315	0.0374283	0.00544234
NM_001163434,1	Hspa5	mRNA	567.113	673.777	0.27899	0.0110699	0.0013387
NM_001163445,2	Smim10l1	mRNA	22.9133	29.38	0.38671	0.00184408	1.80667e+08
NM_001163451,1	Mapk8ip3	mRNA	0	1.55667	22.2915	2.75812e+06	951.209
NM_001163478,1	Rabggtb	mRNA	35.2633	54.7133	0.664473	0.00163223	1.58289e+08
NM_001163485,1	Rpl30	mRNA	1198.98	1683.75	0.516157	0.00431049	4.65464e+08
NM_001163488,1	Pfkm	mRNA	0	1.39667	21.1906	2.66595e+07	1.39144e+06
NM_001163510,1	Kcnn4	mRNA	19.6933	28.9367	0.576025	0.0240406	0.00324813
NM_001163528,1	Itpripl1	mRNA	0	1.33333	7.97389	0.0234661	0.00315885
NM_001163538,1	Pgam5	mRNA	17.9767	26.1667	0.565761	0.00142683	1.36985e+08
NM_001163564,1	Naf1	mRNA	23.8867	43.3733	0.88553	4.05828e-05	7.53116e-06
NM_001163616,1	Tmem273	mRNA	23.14	32.8833	0.535191	0.0039293	4.1993e+08
NM_001163622,1	Prepl	mRNA	5.33667	9.19333	0.811599	3.82401e+08	3.29476e+08
NM_001163847,1	Tbc1d24	mRNA	0	1.00333	8.71606	0.00652203	7.35614e+07
NM_001163848,1	Tbc1d24	mRNA	0	0.546667	21.0531	4.96322e+07	2.73261e+06
NM_001164082,1	Polr3d	mRNA	3.7	12.32	1.77715	0.00139487	1.3362e+07
NM_001164090,1	Bcap29	mRNA	54.9933	91.98	0.775662	7.71156e+06	3.64705e+07
NM_001164216,1	Romo1	mRNA	99.2567	139.663	0.505837	0.0124086	0.00152027
NM_001164237,1	Rnf41	mRNA	23.29	27.8467	0.288085	0.01608	0.00204506
NM_001164314,1	Wars	mRNA	55.4467	140.54	1.36407	0.000473949	9.34502e-05
NM_001164357,1	Slc25a25	mRNA	6.88667	14.03	1.05953	6.87773e+06	27708.2
NM_001164360,1	Erlin1	mRNA	30.44	41.86	0.483231	1.47458e+08	1.18289e+09
NM_001164480,1	Sipa1	mRNA	25.3433	40.7767	0.733551	0.0270632	0.00371865
NM_001164498,1	Tent4b	mRNA	0	5.07	23.3042	5.30246e+06	245249
NM_001164559,1	Trmt1	mRNA	35.0633	54.5067	0.670267	1.67807e+08	1.35804e+09
NM_001164560,1	Trmt1	mRNA	10.3433	31.1333	1.61394	0.00347575	3.66132e+08
NM_001164622,1	Rnf14	mRNA	3.32	9.32	1.51871	0.00277134	2.83779e+08
NM_001164636,1	Endov	mRNA	0	0.86	21.2096	2.38888e+07	1.23383e+06
NM_001164772,1	Fbxw2	mRNA	8.64667	12.49	0.561105	0.0397679	0.00583711
NM_001165253,1		mRNA	38.4833	63.2867	0.735458	0.0100652	0.00120028
NM_001165992,1	Arfrp1	mRNA	0	0.566667	6.21771	0.031021	0.00436748
NM_001166177,1	Arsg	mRNA	0	2.13333	7.45481	5.57766e+07	4.94302e+09
NM_001166391,1	F13a1	mRNA	0	1.01333	21.201	2.53598e+07	1.3158e+06
NM_001166409,2	Rbm3	mRNA	34.3667	55.1467	0.721103	0.00223777	2.23952e+08
NM_001166410,2	Rbm3	mRNA	155.293	194.15	0.351409	0.0134219	0.00166062
NM_001166453,1	Pls3	mRNA	58.74	70.1967	0.284253	4.17323e+08	3.62528e+09
NM_001166456,1	Slc38a1	mRNA	13.3233	32.7367	1.31868	0.234811	0.550246
NM_001166480,1	Ssr4	mRNA	154.34	207.737	0.457414	0.0170596	0.00219266
NM_001166535,1	Hmga1	mRNA	60.29	102.417	0.789958	116.719	0.0285119
NM_001166541,1	Hmga1	mRNA	113.163	371.293	1.76554	1.23009e+09	8.42054e+07
NM_001166544,1	Hmga1	mRNA	50.8833	97.37	0.964981	1.05264e+09	7.15847e+07
NM_001166549,1	Eif4enif1	mRNA	0.00333333	1.40333	8.11016	0.0201036	0.00264244
NM_001166589,1	Eif5a	mRNA	11.2433	23.1767	1.06776	7.56481e+07	6.85447e+09
NM_001166590,1	Eif5a	mRNA	20.9533	38.3533	0.910897	9.95555e+08	9.25243e+09
NM_001166595,1	Eif5a	mRNA	0	5.96333	8.55216	9.13339e+08	6.16791e+06
NM_001166596,1	Eif5a	mRNA	3.80333	20.4867	2.46281	0.0065597	7.40639e+08
NM_001166635,1	Mid1ip1	mRNA	27.3533	38.0167	0.505422	0.010788	0.00129951
NM_001167680,1	Rhbdf2	mRNA	30.96	50.8467	0.745772	2.74784e-05	4.55947e-09
NM_001168220,1	Knop1	mRNA	2.14333	5.99333	1.53331	0.019262	0.0025145
NM_001168292,1	R3hdm2	mRNA	0.15	3.74667	4.68832	0.00906095	0.00106616
NM_001168561,1	Zfp446	mRNA	0	0.573333	7.18294	0.00595638	6.66316e+08
NM_001168659,1	Ccdc127	mRNA	14.4	18.39	0.378472	0.0369529	0.00536008
NM_001169153,1	Cd300lf	mRNA	2.89	8.96667	1.67359	7.35897e+09	5.61412e+08
NM_001170433,1	Ppfibp1	mRNA	0	0.636667	2.07397	1.83354e+08	1.12711e+07
NM_001170540,1	Btf3	mRNA	766.49	1027.21	0.448205	7.85929e+08	525354
NM_001170694,1	Rcbtb2	mRNA	0	0.856667	18.9754	1.70985e+09	1.19596e+08
NM_001170742,1	Wdr59	mRNA	6.56667	11.3	0.809127	0.00138724	1.32734e+08
NM_001171004,1	Prkd3	mRNA	15.8833	20.7533	0.414053	0.00278162	2.84898e+08
NM_001171034,1	Tmbim6	mRNA	3.74333	29.3367	3.00617	3.20461e+07	12356.6
NM_001171054,1	Mta3	mRNA	15.8633	24.9167	0.678818	0.0143633	0.00179444
NM_001172093,1	Depdc1a	mRNA	3.91333	7.24333	0.9251	0.0326466	0.00463427
NM_001172101,1	Rnh1	mRNA	29.7533	50.3133	0.792416	0.0175977	0.00227141
NM_001177307,1	Aldoa	mRNA	54.28	125.107	1.24009	0.115566	2.33064e-05
NM_001177374,1	Ubr2	mRNA	6.95	12.4333	0.887225	0.00516763	5.69397e+08
NM_001177658,1	Mrpl15	mRNA	15.1367	26.05	0.824146	1.30924e+08	7.8219e+06
NM_001177775,1	H60b	mRNA	0.346667	4.03333	3.77437	0.0244948	0.00331645
NM_001177849,1	Asph	mRNA	28.2	38.5333	0.46823	0.0172532	0.00222081
NM_001177850,1	Asph	mRNA	0	5.62667	9.89043	4.53306e+07	2.47968e+06
NM_001177851,1	Asph	mRNA	5.24	19.5533	1.93649	7067.48	20.861
NM_001177856,1	Asph	mRNA	0.86	3.71667	2.15116	0.0013061	1.24405e+08
NM_001190401,2	Usp34	mRNA	0	0.796667	9.11507	0.00120427	1.13731e+08
NM_001190437,1	Abhd11	mRNA	33.4267	76.5833	1.22488	19330.9	0.653408
NM_001190734,1	Dcun1d4	mRNA	0	0.776667	20.7397	1.83354e+08	1.12711e+07
NM_001190985,1	Lancl1	mRNA	9.03333	13.8733	0.648319	0.0038493	4.10105e+08
NM_001193659,1	Cldn12	mRNA	0	1.41	8.19597	2.42186e+09	1.73756e+08
NM_001193661,1	Cldn12	mRNA	0	5.96667	10.2515	10986.2	3.06336
NM_001195083,1	Phc2	mRNA	51.4133	68.26	0.43997	0.0296889	0.00414829
NM_001195298,1	Kifc1	mRNA	20.94	28.6333	0.480895	0.0016721	1.62472e+08
NM_001195485,1	Srsf7	mRNA	28.5633	42.7767	0.60705	1.76414e+08	1.4348e+09
NM_001198825,1	App	mRNA	49.2767	61.3033	0.341216	0.0389	0.00568671
NM_001198984,1	Tcof1	mRNA	24.4967	56.2967	1.23086	9.72153e-30	6.42011e-30
NM_001199116,1	Slc29a1	mRNA	60.5667	72.6733	0.286587	0.0238506	0.00322021
NM_001199203,1	Spag9	mRNA	0.05	2.52333	5.69729	8.0835e+09	6.21852e+08
NM_001199248,1	Kat5	mRNA	0	1.74333	20.7931	1.55772e+08	94539.2
NM_001199276,2	Tnip1	mRNA	46.3733	68.5133	0.600967	0.0027376	2.79741e+08
NM_001199321,1	Zfp94	mRNA	0	0.646667	6.55346	0.0120796	0.00147636
NM_001199593,1	Pkn1	mRNA	0	2.73667	22.2203	4.36753e+06	1535.2
NM_001204152,1	C1qtnf6	mRNA	0	2.03333	7.9791	0.0222295	0.00296028
NM_001204202,1	Spp1	mRNA	139.333	444.907	1.70276	9.39651e-25	6.95336e-28
NM_001204233,1	Spp1	mRNA	5.63333	25.7667	2.25241	7.87028e+07	4.56788e+06
NM_001204875,1	Set	mRNA	173.353	287.997	0.762554	1.05024e-31	6.3392e-36
NM_001204931,1	Reep6	mRNA	6.40667	10.98	0.803173	0.0146804	0.00183961
NM_001204979,1	Sars	mRNA	56.97	190.973	1.77938	1.45e-122	1.78474e-125
NM_001205072,1	Josd2	mRNA	12.62	22.7067	0.881764	0.0312875	0.00441093
NM_001205346,1	Sun2	mRNA	17.2767	27.2167	0.679948	0.0233771	0.00314576
NM_001205392,1	Atg16l1	mRNA	7.48667	13.43	0.887958	0.0149057	0.00187278
NM_001206392,1	Hk3	mRNA	1.35333	3.66333	1.45597	0.0449278	0.00673899
NM_001242358,1	Trnt1	mRNA	13.96	34.4067	1.31808	5.30246e+06	2.45237e+07
NM_001242605,1	Acin1	mRNA	0.00333333	14.43	10.8795	0.0330069	7.33625e-06
NM_001243161,1	Alg11	mRNA	3.72667	6.62333	0.859374	0.00368008	3.9016e+08
NM_001252094,1	Etfbkmt	mRNA	0	0.76	6.03518	0.038059	0.00555115
NM_001252189,1	Epn2	mRNA	4.29	9.35667	1.1448	0.0166269	0.00212801
NM_001252200,1	Map4k4	mRNA	0	0.576667	20.8051	1.47635e+08	8.91814e+06
NM_001252220,1	Nbr1	mRNA	0	0.916667	7.87515	0.0333897	0.00475946
NM_001252261,1	Npm1	mRNA	502.437	790.033	0.690393	2.23179e+09	1.59221e+08
NM_001252266,1	Ica1	mRNA	8.17	20.6667	1.38544	3.57339e+08	3.06156e+09
NM_001252316,1	Shmt2	mRNA	24.47	101.93	2.09756	8.46764e+07	7.74468e+09
NM_001252475,1	Tjap1	mRNA	4.87667	10.2167	1.08877	0.0105497	0.0012648
NM_001252476,1	Prmt1	mRNA	115.937	191.58	0.756808	98336.7	320.752
NM_001252529,1	Pqbp1	mRNA	11.4467	20.5333	0.875255	0.0377045	0.00549142
NM_001252536,1	Ciz1	mRNA	0	6.37	9.85235	10564.3	346.835
NM_001252593,1	Cars	mRNA	8.35	22.0167	1.43209	1.07058e+08	6.32508e+06
NM_001252683,1	Dhx30	mRNA	7.41333	15.2667	1.08376	6.56873e+08	5.90217e+09
NM_001253770,1	Ssx2ip	mRNA	0	1.39333	7.99107	0.0220396	0.00293134
NM_001253808,1	Racgap1	mRNA	31.74	48.2767	0.633809	0.00982627	0.00116668
NM_001253820,1	Tmem184b	mRNA	0	1.99333	21.7182	139336	59168.3
NM_001256033,1	Otud4	mRNA	9.84333	15.7267	0.698975	0.00400912	4.29599e+08
NM_001256131,1	Nipa2	mRNA	4.32333	8.89333	1.0713	0.0104641	0.0012538
NM_001271395,1	Capg	mRNA	83.4067	130.8	0.683846	5.42895e+07	3.00959e+06
NM_001271443,1	Ndufs8	mRNA	114.783	172.08	0.620105	0.00886501	0.001041
NM_001271463,1	Gfm2	mRNA	0	7.51	10.3575	0.994512	0.000241996
NM_001271467,1	Gabpb1	mRNA	0	1.36667	7.65293	6.74219e+08	6.066e+09
NM_001271589,1	Eps8	mRNA	0.196667	5.30333	4.83339	0.00281364	2.88444e+08
NM_001271730,1	Xbp1	mRNA	4.89667	44.8633	3.23744	4.00287e-25	3.04145e-25
NM_001276301,1	Ampd3	mRNA	0	1.20333	21.3365	1.23054e+07	604099
NM_001276406,1	Nup88	mRNA	11.9	23.9133	1.03423	9.6759e+08	8.97346e+09
NM_001276425,1	St6galnac4	mRNA	21.34	35.06	0.741465	2.28385e+08	1.42933e+07
NM_001277321,1	Ilf3	mRNA	0	2.33	8.85562	0.00260332	2.64654e+08
NM_001278272,1	Gm44504	mRNA	14.2967	30.28	1.12538	0.00586738	6.55666e+08
NM_001281464,1	Ctc1	mRNA	0	0.723333	20.7868	1.63441e+08	9.94642e+06
NM_001282000,1	Rbl2	mRNA	0	1.79333	8.84095	0.00275228	2.81598e+07
NM_001282128,1	Brpf1	mRNA	11.23	16.4	0.583193	5.31267e+08	4.69515e+09
NM_001284328,1	Syncrip	mRNA	3.87667	7.62	1.00245	0.0073303	8.39271e+07
NM_001284384,1	3830406C13Rik	mRNA	0.02	2.06667	7.18366	1.18831e+07	9.36935e+08
NM_001284523,1	Larp4	mRNA	9.19333	16.13	0.849824	0.00310409	3.2182e+08
NM_001285488,1	Mknk1	mRNA	0	1.26667	20.7514	1.80687e+08	1.10858e+07
NM_001285512,1	Cops2	mRNA	0	0.63	6.89057	0.00701483	7.98668e+08
NM_001285780,1	Thoc7	mRNA	0	1.80333	6.63058	0.011152	0.00134944
NM_001285886,1	Med15	mRNA	0	0.82	7.16252	0.0214578	0.00284431
NM_001286203,2	Timm9	mRNA	17.2267	32.2567	0.938112	0.00673863	7.63074e+08
NM_001286207,1	Ash2l	mRNA	0	2.10333	8.52236	6.785e+07	3.85287e+06
NM_001286214,1	Zfp386	mRNA	0	0.683333	7.4082	4.79724e+08	4.20597e+09
NM_001286412,1	Elf1	mRNA	0	1.37667	20.3589	2.13917e+07	1.09321e+06
NM_001286728,1	Glcci1	mRNA	0	0.623333	7.55765	0.00970696	0.00114883
NM_001286944,1	Jund	mRNA	45.5733	73.3133	0.715036	360511	1.12982
NM_001286948,1	Pla2g12a	mRNA	0	0.916667	6.28163	0.031996	0.00452445
NM_001287057,1	Vegfa	mRNA	0.36	4.84333	3.8215	0.00221996	2.21907e+08
NM_001287058,1	Vegfa	mRNA	1.50667	12.3367	3.07893	9.01551e-15	1.01152e-16
NM_001287217,1	Fxyd5	mRNA	300.347	345.45	0.228511	0.0323231	0.00457911
NM_001287738,1	Cebpb	mRNA	87.4667	128.443	0.578652	0.0011661	1.09966e+07
NM_001287739,1	Cebpb	mRNA	87.4667	128.443	0.578652	0.0011661	1.09966e+07
NM_001289529,1	Ankib1	mRNA	0	1.53667	22.4587	1.78969e+07	90570.9
NM_001289716,1	Bcl2l1	mRNA	9.71	24.96	1.40592	136.747	384.538
NM_001289717,1	Bcl2l1	mRNA	0	1.77667	7.94499	0.0245593	0.00332577
NM_001289719,1	Ampd2	mRNA	16.38	37.0867	1.22135	1.68413e+08	1.02729e+07
NM_001289726,1	Gapdh	mRNA	2128.61	3119.26	0.588595	0.0379466	0.00553258
NM_001289770,1	Exoc1	mRNA	0.186667	4.04	4.53141	0.0157705	0.00200084
NM_001289898,1	Csnk1e	mRNA	0	1.13333	19.7278	6.81019e+08	4.51036e+07
NM_001290398,1	Cstf2	mRNA	2.41333	6.44	1.45926	0.0112835	0.00136774
NM_001290430,1	Ftsj1	mRNA	9.29667	12.6967	0.472426	0.0457042	0.00687505
NM_001290448,1	Nfx1	mRNA	4.13333	9.94333	1.31358	3.51238e+07	18781.1
NM_001290639,1	Dab2ip	mRNA	0	0.563333	7.56259	0.0450091	0.00675318
NM_001290683,1	Smap1	mRNA	18.8333	31.4833	0.767058	0.0211572	0.00279846
NM_001290769,1	Sqstm1	mRNA	63.8667	144.293	1.20351	1.05739e-26	7.23331e-30
NM_001290810,1	Mrto4	mRNA	50.2933	98.0933	0.995539	485692	19107.2
NM_001290991,1	Ctdspl2	mRNA	0	1.35333	22.2489	37095.2	129338
NM_001291051,1	Gpcpd1	mRNA	0	1.33667	20.4813	4.87567e+07	268210
NM_001291054,1	Mcm8	mRNA	4.20667	7.39667	0.842478	4.24262e+08	3.69059e+09
NM_001291066,2	Adam8	mRNA	317.84	481.66	0.629113	0.000874209	0.00175061
NM_001291185,1	Aurka	mRNA	52.71	79.7867	0.632359	2.66552e+09	1.922e+08
NM_001291190,1	Ssh2	mRNA	2.54667	11.2133	2.17252	1.35513e-09	1.82514e-13
NM_001291892,1	Lilr4b	mRNA	73.9333	148.773	1.04757	3.58983e+07	13927
NM_001291893,1	Lilr4b	mRNA	137.643	272.777	1.01409	4.17121e-08	6.00302e-11
NM_001291894,1	Lilrb4a	mRNA	126.527	330.187	1.41688	3.64465e-36	2.01872e-38
NM_001291910,1	Adcy9	mRNA	0	0.333333	20.6056	2.1876e+08	1.36236e+07
NM_001293621,1	Ganab	mRNA	75.6767	89.5467	0.267623	0.00403336	4.32436e+08
NM_001293658,1	Rbm3	mRNA	169.053	194.15	0.221718	0.0149783	0.00188502
NM_001293672,1	Ctbs	mRNA	7.31667	11.3	0.65715	0.0036771	3.89756e+08
NM_001293707,1	Pip5k1a	mRNA	11.98	18.9267	0.693791	7.36873e+08	4.90295e+07
NM_001297596,1	Inpp4b	mRNA	2.05667	7.52	1.90594	2.77923e+07	1.06441e+06
NM_001297606,1	Rad23a	mRNA	23.9933	37.9667	0.695023	4.03624e+08	3.49195e+09
NM_001297747,1	Btg3	mRNA	1.00333	4.88667	2.26795	0.0191007	0.00249028
NM_001301158,1	Cast	mRNA	0.0166667	2.38667	7.60804	8.80151e+08	5.92712e+07
NM_001301176,1	Dus2	mRNA	0	1.59	7.3441	0.00203602	2.014e+08
NM_001301269,1	Inafm2	mRNA	7.75667	11.8733	0.633251	0.0278862	0.00385617
NM_001301301,1	Arhgdib	mRNA	223.963	277.627	0.341318	0.0193072	0.00252268
NM_001301641,1	Xiap	mRNA	0	1.06667	8.51686	0.00685367	7.77561e+08
NM_001302548,1	Zfp131	mRNA	4.05667	13.5133	1.7512	0.00369347	3.91666e+08
NM_001302934,1	Impdh1	mRNA	2.71667	9.47	1.84328	6.22147e+08	5.56217e+09
NM_001302956,1	Qsox2	mRNA	7.59333	11.8867	0.677031	8.72411e+08	5.86412e+06
NM_001303423,1	Aldoc	mRNA	51.4867	80.9533	0.685104	0.0032825	0.00728805
NM_001304269,1	Rnf4	mRNA	51.7533	79.9167	0.643968	0.00103187	9.62334e+09
NM_001304362,1	Cgnl1	mRNA	0	0.516667	7.69908	0.0359974	0.00520188
NM_001306081,1	Rptor	mRNA	0	0.496667	21.0329	5.57408e+07	3.10324e+06
NM_001306222,1	Nfkbib	mRNA	65.3	148.807	1.22014	4.66957e-07	7.04078e-11
NM_001309809,2	Cox16	mRNA	24.6233	45.53	0.914441	3.90914e+07	3.37459e+09
NM_001310536,1	Rapgef2	mRNA	2.72667	7.27667	1.446	14717.9	490.863
NM_001310540,1	Tpp2	mRNA	33.0067	42.0267	0.369505	0.0392376	0.00574443
NM_001310625,1	Krtcap2	mRNA	14.5967	50.5467	1.82905	0.00174041	1.69687e+08
NM_001310630,1	Usp10	mRNA	8.89333	21.72	1.32114	1.80643e+09	1.26737e+08
NM_001310706,1	Rgs3	mRNA	2.37667	11.22	2.26245	0.00407007	4.36708e+08
NM_001310723,1	Kmt5a	mRNA	44.8667	78.85	0.84623	2.3291e+09	1.66825e+08
NM_001310725,1	Kmt5a	mRNA	32.01	45.1533	0.519407	0.0107462	0.00129239
NM_001310727,1	Kmt5a	mRNA	2.08333	15.29	2.91666	1.78008e+08	1.44818e+09
NM_001310771,1	Bud31	mRNA	106.643	141.313	0.433251	0.00699114	7.95144e+08
NM_001311105,1	Zfp280d	mRNA	0	2.05	8.96306	0.0019213	1.88915e+08
NM_001311145,1	Tnfrsf22	mRNA	12.1233	21.0333	0.821906	87.6784	2.42819
NM_001311147,1	4930402H24Rik	mRNA	0	0.603333	21.1257	3.58639e+07	1.92108e+06
NM_001312867,1	Eif4h	mRNA	59.1767	76.9967	0.407688	0.00121388	1.14816e+08
NM_001313987,1	Unc119	mRNA	49.95	78.0367	0.663034	5.31267e+08	4.6956e+08
NM_001316751,1	Prpf3	mRNA	25.1	31.1633	0.341355	0.0454979	0.00683864
NM_001317041,1	Vegfa	mRNA	0.36	4.84333	3.8215	0.00221996	2.21907e+08
NM_001320233,1	Exosc1	mRNA	0	0.896667	6.18899	0.0266365	0.00365182
NM_001326361,1	Thyn1	mRNA	41.5867	69.8867	0.783589	0.00315457	3.2795e+08
NM_001327821,1	Creb5	mRNA	1.24333	2.37333	0.959416	0.0131192	0.00161633
NM_007403,3	Adam8	mRNA	150.797	176.47	0.254835	0.0325749	0.00462249
NM_007408,3	Plin2	mRNA	484.677	688.57	0.537424	858554	407461
NM_007410,3	Adh5	mRNA	78.8	99.5533	0.36742	0.040011	0.00587621
NM_007414,3	Adprh	mRNA	78.0967	96.5767	0.336225	4.22417e+08	3.67154e+09
NM_007422,3	Adss	mRNA	104.01	125.983	0.302741	1.36205e+09	9.38832e+07
NM_007423,4	Afp	mRNA	22.0033	35.0133	0.705353	0.00345759	3.63789e+08
NM_007438,4	Aldoa	mRNA	2172.86	3141.78	0.561729	0.000439848	8.62059e-06
NM_007451,4	Slc25a5	mRNA	551.36	872.417	0.689324	0.000110458	2.09689e-06
NM_007452,2	Prdx3	mRNA	140.113	226.48	0.719728	22.0003	0.512421
NM_007453,4	Prdx6	mRNA	120.8	169.413	0.518501	3.93864e+06	1.78253e+07
NM_007455,5	Ap1g2	mRNA	52.43	61.6267	0.263246	0.00410033	4.40246e+08
NM_007475,5	Rplp0	mRNA	4511.72	5146.11	0.220237	0.0176183	0.00227491
NM_007481,3	Arf6	mRNA	101.51	141.553	0.507843	0.00912679	0.0193783
NM_007483,2	Rhob	mRNA	79.57	89.43	0.19763	0.040011	0.00587659
NM_007494,3	Ass1	mRNA	51.28	125.767	1.32163	3.73636e-39	1.83957e-41
NM_007497,3	Atf1	mRNA	39.6667	54.72	0.488038	1.55079e+09	1.07737e+08
NM_007498,3	Atf3	mRNA	213.84	243.583	0.215074	0.00128583	1.22231e+08
NM_007505,2	Atp5a1	mRNA	600.02	659.343	0.166885	0.00511883	5.63535e+08
NM_007513,4	Slc7a1	mRNA	23.37	57.3167	1.33981	25578	87.8493
NM_007516,3	Hnrnpd	mRNA	3.23	5.24	0.744842	0.0489847	0.00748506
NM_007517,4	Aup1	mRNA	261.713	337.013	0.391338	4.14097	10.4977
NM_007523,2	Bak1	mRNA	213.887	245.473	0.224044	0.0416589	0.00615412
NM_007527,3	Bax	mRNA	287.64	344.77	0.289082	0.0455336	0.00684507
NM_007531,2	Phb2	mRNA	390.35	530.8	0.472653	6.56064e+06	3.0779e+07
NM_007532,5	Bcat1	mRNA	7.75	31.33	2.04061	2.2414e-73	6.57876e-76
NM_007534,3	Bcl2a1b	mRNA	57.8833	98.1433	0.789471	2.0934e+08	1.7229e+09
NM_007536,2	Bcl2a1d	mRNA	16.81	42.3567	1.3598	1.28662e+06	54117.9
NM_007537,1	Bcl2l2	mRNA	10.0733	14.66	0.562121	0.0291472	0.00406296
NM_007544,3	Bid	mRNA	59.4567	89.8367	0.625304	7.52072e+08	5.01298e+07
NM_007552,4	Bmi1	mRNA	18.19	22.89	0.363724	0.0163905	0.00209387
NM_007573,2	C1qbp	mRNA	227.083	422.703	0.924124	0.0841995	1.90932e-05
NM_007599,4	Capg	mRNA	382.073	453.017	0.268603	0.0300823	0.00421539
NM_007625,2	Cbx4	mRNA	6.97	8.84333	0.376732	0.0358833	0.00518116
NM_007630,2	Ccnb2	mRNA	40.1867	51.6067	0.390971	0.00533102	5.89546e+08
NM_007631,2	Ccnd1	mRNA	153.03	189.423	0.337319	6.3856e+09	4.8398e+08
NM_007636,2	Cct2	mRNA	238.197	422.49	0.856216	4.18492e-25	3.18968e-27
NM_007637,2	Cct5	mRNA	274.86	370.76	0.461772	7.9885	0.019325
NM_007638,4	Cct7	mRNA	145.513	229.457	0.686517	6.09699e-33	3.53579e-37
NM_007651,3	Cd53	mRNA	236.21	332.24	0.517858	42914.6	12.4741
NM_007656,5	Cd82	mRNA	52.82	96.04	0.878624	1.84727e+08	1.13686e+06
NM_007657,3	Cd9	mRNA	434.48	511.763	0.263445	0.0134204	0.00166012
NM_007659,3	Cdk1	mRNA	41.37	53.2533	0.395255	0.030636	0.00430167
NM_007661,3	Cdk11b	mRNA	17.3033	26.5667	0.657226	0.00101596	9.46495e+09
NM_007670,4	Cdkn2b	mRNA	27.0767	82.57	1.62989	1.88976e-14	2.16499e-14
NM_007672,2	Cdr2	mRNA	11.85	26.1267	1.16866	0.00791059	0.00158036
NM_007679,4	Cebpd	mRNA	46.55	70.87	0.639215	3.31216e+06	1.48254e+07
NM_007691,5	Chek1	mRNA	4.52	6.79333	0.613779	0.0429621	0.00639804
NM_007699,2	Chrm4	mRNA	4.41	10.6667	1.2911	8.57885e+09	6.61786e+08
NM_007715,6	Clock	mRNA	0	0.76	8.64178	0.00462349	5.02765e+08
NM_007747,2	Cox5a	mRNA	278.583	337.967	0.301027	0.00581061	6.48909e+08
NM_007748,3	Cox6a1	mRNA	712.003	885.6	0.333269	0.00140703	1.34818e+08
NM_007757,2	Cpox	mRNA	10.5433	14.2833	0.472349	0.0467242	0.00706047
NM_007761,2	Crcp	mRNA	29.3933	48.5733	0.749444	1.0474e+06	4.35351e+06
NM_007771,3	Cry1	mRNA	4.52667	7.62333	0.779567	0.00705473	8.03545e+08
NM_007778,4	Csf1	mRNA	5.92333	23.59	2.0231	3.20655e-34	1.90509e-36
NM_007793,3	Cstb	mRNA	772.183	1102.95	0.537333	7.6671e+09	5.87278e+08
NM_007808,4	Cycs	mRNA	51.9733	90.11	0.83106	1.00282e+07	365789
NM_007836,1	Gadd45a	mRNA	8.80333	32.9467	1.92477	0.0151144	0.000327353
NM_007837,4	Ddit3	mRNA	19.8167	189.227	3.28677	6.12909e-82	1.50881e-83
NM_007838,2	Ddost	mRNA	178.357	214.9	0.297926	5.74754e+07	3.20661e+06
NM_007839,3	Dhx15	mRNA	113.15	148.673	0.419311	173767	6478.17
NM_007861,5	Dld	mRNA	67.77	147.167	1.14447	4.40221e-17	4.56404e-17
NM_007879,1	Drg1	mRNA	98.7733	114.067	0.233081	0.0160004	0.00203419
NM_007886,2	Dtnb	mRNA	0	2.36	8.22374	9.98924e+08	6.77425e+07
NM_007892,2	E2f5	mRNA	10.7333	17.1567	0.694377	0.0369111	0.0053514
NM_007913,5	Egr1	mRNA	3.24	34.13	3.4292	1.30682e-76	3.49541e-77
NM_007918,3	Eif4ebp1	mRNA	249.73	820.937	1.74413	2.41909e-85	5.55429e-86
NM_007926,2	Aimp1	mRNA	60.6633	95.2	0.681598	4.55528e+08	2.95656e+07
NM_007951,3	Erh	mRNA	174.15	265.577	0.644371	0.00133164	1.27027e+08
NM_007976,3	F5	mRNA	0	0.28	6.85927	0.00537675	5.9595e+08
NM_007983,2	Faf1	mRNA	20.22	36.0033	0.860738	1.23708e-09	1.90626e-10
NM_007985,3	Fancc	mRNA	0.05	1.72333	5.31919	0.00483223	5.28094e+08
NM_007991,3	Fbl	mRNA	226.777	364.67	0.70942	1.06529e-12	1.344e-14
NM_007997,1	Fdxr	mRNA	12.8333	21.6733	0.788541	2.51836e+08	2.10126e+09
NM_008014,3	Ppm1g	mRNA	93.4633	131.447	0.519748	0.000598	0.00118335
NM_008017,4	Smc2	mRNA	4.94667	9.62667	1.02154	0.0274201	0.00377872
NM_008019,3	Fkbp1a	mRNA	373.853	464.92	0.341731	14889.2	497.283
NM_008020,3	Fkbp2	mRNA	34.44	79.5533	1.24854	0.00435934	4.71461e+08
NM_008044,2	Fxn	mRNA	16.7433	27.6867	0.7491	0.00231091	2.31983e+08
NM_008054,2	Fyn	mRNA	33.01	50.89	0.649766	20645.5	7012.63
NM_008080,5	B4galnt1	mRNA	50.8333	77.9833	0.648597	4.95368e+08	3.22334e+07
NM_008084,3	Gapdh	mRNA	4032.03	6435.07	0.700314	1.25734e-32	7.85706e-35
NM_008094,5	Gba	mRNA	14.2233	21.7167	0.63185	0.00945609	0.00111623
NM_008102,3	Gch1	mRNA	8.29	43.6233	2.42362	7.25429e-64	2.35245e-66
NM_008113,3	Arhgdig	mRNA	2.70667	11.15	2.07755	3.47626e+08	2.97293e+09
NM_008132,2	Glrp1	mRNA	1.77333	14.0367	3.0285	45.8492	125.023
NM_008135,4	Slc6a9	mRNA	1.33	42.53	5.01971	0.00884598	0.00103814
NM_008136,2	Gnl1	mRNA	32.2967	37.41	0.24183	0.0442777	0.00661959
NM_008143,3	Rack1	mRNA	2021.91	2640.87	0.417416	2.79006e+09	2.01625e+08
NM_008147,2	Lilr4b	mRNA	58.3533	97.3967	0.775472	0.00486599	5.32935e+08
NM_008155,4	Gpi1	mRNA	797.01	933.547	0.256424	6318.76	20311.2
NM_008186,4	Gtf2h1	mRNA	50.9067	86.3233	0.793494	4.92152e-11	6.76829e-13
NM_008187,2	Cfap20	mRNA	37.4867	50.55	0.460693	0.0207557	0.00273748
NM_008197,3	H1f0	mRNA	28.4267	49.8767	0.844801	610.521	17.9195
NM_008202,2	Slc39a7	mRNA	51.3933	83.9467	0.742145	1.07949e+09	7.35639e+07
NM_008211,3	H3f3b	mRNA	186.567	243.303	0.425007	0.0230046	0.00308528
NM_008214,4	Hars	mRNA	74.3567	111.713	0.617952	61.5532	0.168719
NM_008222,4	Hccs	mRNA	5.66667	10.4667	0.922635	0.01225	0.00149997
NM_008229,2	Hdac2	mRNA	51.0067	72.44	0.531518	18581.2	6.25869
NM_008231,4	Hdgf	mRNA	375.35	517.383	0.49125	3.02028e-21	2.58798e-23
NM_008242,2	Foxd1	mRNA	0.0833333	2.40333	4.88713	6.00838e+08	5.35317e+08
NM_008243,3	Mst1	mRNA	0	0.906667	6.81699	0.0048587	5.31907e+08
NM_008245,3	Hhex	mRNA	42.79	50.8133	0.2756	0.0431573	0.00643166
NM_008247,3	Plpp1	mRNA	1.43667	4.72667	1.75432	0.0477392	0.00725235
NM_008248,2	Hint1	mRNA	402.167	620.907	0.649319	1.84876e+07	938228
NM_008253,4	Hmgb3	mRNA	10.0467	16.4	0.740415	0.0261569	0.00357555
NM_008255,2	Hmgcr	mRNA	34.9933	46.9533	0.448015	4.73858e+09	3.52306e+08
NM_008279,2	Map4k1	mRNA	11.9967	17.1467	0.545553	0.0111274	0.00134618
NM_008300,3	Hspa4	mRNA	108.127	142.607	0.427405	18518.4	6233.16
NM_008302,3	Hsp90ab1	mRNA	1536.21	1853.31	0.297592	0.00613603	0.000128684
NM_008303,4	Hspe1	mRNA	169.073	265.517	0.68364	9.25867e+08	8.54488e+09
NM_008316,5	Hus1	mRNA	2.27333	4.68	1.06929	0.0386215	0.00564417
NM_008323,1	Idh3g	mRNA	225.493	301.88	0.451861	2.51695e+09	1.81114e+08
NM_008359,2	Il17ra	mRNA	10.3033	17.58	0.801094	774850	31528.1
NM_008372,4	Il7r	mRNA	30.5633	65.7133	1.13005	7.11442e-27	5.18674e-29
NM_008379,3	Kpnb1	mRNA	119.207	146.127	0.317883	0.00107796	1.00863e+08
NM_008388,2	Eif3e	mRNA	253.463	319.437	0.365079	0.00980279	0.00116253
NM_008392,1	Acod1	mRNA	11.8567	42.4033	1.87142	4.47091e-28	3.15367e-31
NM_008408,4	Stt3a	mRNA	142.563	169.61	0.27955	6.3597e+06	25485.8
NM_008433,4	Kcnn4	mRNA	123.687	177.53	0.551807	3.05605e+06	1357.05
NM_008451,2	Klc2	mRNA	11.31	20.2133	0.866008	3.0727e+09	2.23141e+08
NM_008452,2	Klf2	mRNA	46.7333	59.4633	0.372871	0.00105242	9.84236e+09
NM_008462,5	Klra2	mRNA	0.146667	6.28	5.57312	4.71429e+06	2.15924e+07
NM_008488,2	Arhgef1	mRNA	0	2.08333	21.8197	733947	29776.9
NM_008491,1	Lcn2	mRNA	0.166667	27.93	7.40596	0.0279728	0.00615776
NM_008503,5	Rps2	mRNA	3744.01	4922.77	0.422986	1.75715e+07	88591.9
NM_008540,2	Smad4	mRNA	28.7467	32.74	0.216805	0.0393105	0.00575602
NM_008563,2	Mcm3	mRNA	55.35	71.7533	0.399364	2.00708e+08	1.24234e+07
NM_008564,2	Mcm2	mRNA	48.53	75.3567	0.663228	1.19336e-14	1.34739e-14
NM_008568,2	Mcm7	mRNA	72.47	87.4767	0.300746	7.60597e+09	5.82056e+08
NM_008577,4	Slc3a2	mRNA	121.323	251.363	1.07899	3.91195e-92	7.87075e-95
NM_008617,2	Mdh2	mRNA	491.193	743.94	0.629617	29.2997	0.790629
NM_008630,2	Mt2	mRNA	262.617	580.317	1.15702	1.03816e-29	6.8806e-30
NM_008636,4	Mtf1	mRNA	7.31	9.38333	0.386826	0.0385019	0.00562577
NM_008638,2	Mthfd2	mRNA	25.7833	157.457	2.64496	2.00548e-78	5.12681e-83
NM_008652,2	Mybl2	mRNA	43.5067	50.5167	0.245507	0.0122974	0.00150607
NM_008654,2	Ppp1r15a	mRNA	33.36	110.817	1.76194	1.16085e-82	2.74777e-85
NM_008681,2	Ndrg1	mRNA	93.64	138.973	0.59696	808.915	223.257
NM_008704,2	Nme1	mRNA	107.86	179.8	0.771382	1.0619e+08	6.26878e+06
NM_008705,5	Nme2	mRNA	263.117	463.253	0.840099	4.32413e-09	6.49945e-11
NM_008722,3	Npm1	mRNA	729.193	1353.16	0.920913	1.31772e-10	1.86521e-10
NM_008723,1	Npm3	mRNA	68.7733	135.82	1.00471	9.83299e-10	1.43374e-11
NM_008765,3	Orc2	mRNA	13.93	35.2767	1.36465	2.00799e-12	2.56185e-15
NM_008773,4	P2ry2	mRNA	7.94333	22.1533	1.50739	5.41655e+06	2.51038e+07
NM_008795,2	Cdk18	mRNA	210.583	368.46	0.836613	1.1225e-25	8.36953e-27
NM_008799,2	Pdcd2	mRNA	26.4767	78.4	1.59423	1.42167e-15	1.41672e-20
NM_008810,3	Pdha1	mRNA	57.3167	73.7267	0.393961	2.28578e+07	1.43162e+07
NM_008812,2	Padi2	mRNA	4.93333	13.4833	1.49638	19042.8	643.219
NM_008826,4	Pfkl	mRNA	14.05	23.0067	0.736382	2.29304e+08	1.43725e+07
NM_008828,3	Pgk1	mRNA	574.76	1232.75	1.13072	4.65111e-20	4.34868e-21
NM_008831,4	Phb	mRNA	192.783	270.597	0.522392	2.26602e+06	98907.5
NM_008869,4	Pla2g4a	mRNA	24.5467	74.9467	1.63886	2.79651e-76	7.67853e-79
NM_008873,3	Plau	mRNA	145.81	261.253	0.869694	5.04426e-21	4.50135e-22
NM_008881,2	Plxna1	mRNA	115.36	143.133	0.342073	1.19696e+08	9.44036e+08
NM_008889,2	Ppp1r14b	mRNA	316.58	460.44	0.56868	5.59065e+06	259239
NM_008894,2	Pold2	mRNA	74.8467	127.073	0.797048	141257	42.5974
NM_008907,1	Ppia	mRNA	3873.73	4957.21	0.378839	3.37457e+09	2.46661e+08
NM_008910,3	Ppm1a	mRNA	45.8467	60.2067	0.422081	3.38201e+08	2.47284e+08
NM_008914,3	Ppp3cb	mRNA	4.55333	8.97667	1.02291	0.00279592	2.86561e+07
NM_008921,2	Prim1	mRNA	13.2333	19.65	0.603258	0.0178934	0.0023155
NM_008925,2	Prkcsh	mRNA	53.2867	69.8133	0.419057	0.0333171	0.00474754
NM_008927,3	Map2k1	mRNA	88.97	106.493	0.287142	7.57419e+09	5.79265e+08
NM_008945,3	Psmb4	mRNA	182.913	236.897	0.40147	0.00303831	3.14065e+08
NM_008946,4	Psmb6	mRNA	353.22	541.423	0.649305	3.23477e+07	1.72125e+06
NM_008950,1	Psmc5	mRNA	89.2833	117.963	0.430418	0.00337735	3.54068e+07
NM_008967,3	Ptgir	mRNA	12.8033	96.0733	2.93637	1.01851e-136	1.06078e-139
NM_008972,2	Ptma	mRNA	2141.27	2402.14	0.195678	0.0450091	0.00675345
NM_008977,3	Ptpn2	mRNA	20.99	32.4167	0.658993	0.0224056	0.00298904
NM_008992,2	Abcd4	mRNA	20.9833	33.1467	0.691419	1.27672e+07	470.229
NM_009004,4	Kif20a	mRNA	32.0967	44.8367	0.50888	1.03096e+08	8.05056e+07
NM_009011,4	Rad23b	mRNA	154.38	236.633	0.642618	3.92384e-13	4.87613e-16
NM_009031,3	Rbbp7	mRNA	160.157	182.31	0.217912	0.00243775	2.46043e+08
NM_009032,3	Rbm4	mRNA	6	10.26	0.82049	0.043148	0.00642925
NM_009035,5	Rbpj	mRNA	47.25	119.06	1.3651	2.6074e+09	1.8787e+08
NM_009037,2	Rcn1	mRNA	8.78	12.3233	0.520523	0.0390386	0.00570883
NM_009048,2	Reps1	mRNA	16.9967	36.5	1.12439	6.72471e+08	4.44738e+07
NM_009070,2	Rnps1	mRNA	10.81	20.2367	0.946396	9.71798e+08	9.01479e+09
NM_009075,2	Rpia	mRNA	14.0167	25.04	0.865444	1.56128e+08	9.48294e+06
NM_009076,3	Rpl12	mRNA	3072.26	4643.19	0.626878	1.88082e+08	1.53504e+09
NM_009077,2	Rpl18	mRNA	2409.41	3184.51	0.43024	0.00115787	1.08971e+08
NM_009082,3	Rpl29	mRNA	265.363	418.407	0.692845	0.00100148	9.31149e+09
NM_009085,2	Polr1c	mRNA	35.1367	63.4733	0.88243	11350.1	374.244
NM_009086,2	Polr1b	mRNA	23.5533	36.57	0.66184	440692	17284.7
NM_009087,2	Polr1d	mRNA	97.38	125.983	0.396276	0.0115815	0.00140852
NM_009090,5	Polr2c	mRNA	30.2933	51.8133	0.803973	4.79753e+09	3.57257e+08
NM_009092,3	Rps17	mRNA	1913.54	2514.64	0.413807	0.0085699	0.00100094
NM_009095,2	Rps5	mRNA	2399.31	3176.75	0.434971	0.00234487	2.35812e+08
NM_009096,3	Rps6	mRNA	44.8267	60.8067	0.462211	1.11792e+08	8.76139e+08
NM_009098,2	Rps8	mRNA	1987.74	2760.49	0.503281	0.0011174	1.04951e+08
NM_009127,4	Scd1	mRNA	10.1333	31.12	1.64461	5.33458e-10	7.37424e-14
NM_009128,2	Scd2	mRNA	118.883	197.03	0.757853	3.18369e-07	5.30527e-09
NM_009140,2	Cxcl2	mRNA	1.92667	96.0433	5.688	6.99243e-40	3.39302e-42
NM_009156,2	Selenow	mRNA	102.02	127.793	0.343182	0.00800743	9.26843e+08
NM_009171,2	Shmt1	mRNA	29.4833	43.2067	0.580943	2.50151e+09	1.7981e+08
NM_009174,3	Siah2	mRNA	10.09	22.5067	1.18552	417.872	0.106033
NM_009186,4	Tra2b	mRNA	112.357	144.237	0.38734	4.01425e+07	3.47198e+09
NM_009191,3	Clpb	mRNA	14.9433	26.9567	0.880529	443.015	12.8877
NM_009195,3	Slc12a4	mRNA	20.9133	26.0133	0.34117	0.0216049	0.00286535
NM_009196,4	Slc16a1	mRNA	33.8333	59.36	0.838727	1.03438e-15	1.11403e-15
NM_009201,2	Slc1a5	mRNA	109.08	278.483	1.37529	2.1941e-39	1.06986e-42
NM_009214,3	Sms	mRNA	19.0333	26.43	0.498633	0.0199898	0.00262417
NM_009225,2	Snrpb	mRNA	274.633	374.21	0.470653	62695	1841.66
NM_009226,4	Snrpd1	mRNA	85.85	125.82	0.578594	1.02806e+08	8.02067e+07
NM_009229,4	Sntb2	mRNA	8.33	12.4667	0.605492	0.00115587	1.08755e+08
NM_009259,5	Spn	mRNA	1.50333	4.58333	1.65701	6.07972e+08	5.42393e+09
NM_009260,2	Sptbn1	mRNA	0	0.333333	7.39519	6.13546e+08	5.47946e+09
NM_009263,3	Spp1	mRNA	1486.04	5121.96	1.81876	5.82432e-45	2.49533e-48
NM_009266,3	Sephs2	mRNA	84.57	128.153	0.62444	0.00229186	4.67628e-05
NM_009270,3	Sqle	mRNA	52.98	80.7467	0.633574	0.00081822	0.000173339
NM_009272,4	Srm	mRNA	259.043	557.283	1.13368	1.75945e-39	8.07948e-45
NM_009275,4	Srprb	mRNA	37.5833	67.65	0.881397	0.0132183	2.52182e-06
NM_009288,2	Stk10	mRNA	14.6867	20.3933	0.501287	5.88964e+08	5.24041e+09
NM_009338,3	Acat2	mRNA	18.3033	23.4667	0.38607	0.0280427	0.00388709
NM_009344,3	Phlda1	mRNA	2.05	4.81	1.26608	0.0421638	0.00624967
NM_009361,3	Tfdp1	mRNA	44.2967	63.5833	0.546433	3.60152e+08	3.08943e+09
NM_009372,3	Tgif1	mRNA	56.0267	79.5867	0.531671	0.00535067	5.92416e+07
NM_009391,3	Ran	mRNA	245.52	363.087	0.595062	4.0426e-07	7.09061e-07
NM_009395,4	Tnfaip1	mRNA	16.7467	23.9267	0.546304	0.0031229	3.24065e+08
NM_009404,3	Tnfsf9	mRNA	16.2267	153.413	3.27086	1.22101e-189	7.51443e-194
NM_009415,2	Tpi1	mRNA	566.36	796.11	0.523325	2.32747e+07	88257.2
NM_009423,4	Traf4	mRNA	2.54	5.55	1.15519	0.00711015	8.1154e+08
NM_009438,5	Rpl13a	mRNA	1996.54	2404.26	0.302062	0.0482336	0.00734916
NM_009439,1	Psmd3	mRNA	132.457	171.577	0.40153	4.33376e+07	2.35835e+06
NM_009447,4	Tuba4a	mRNA	78.58	97.4033	0.342294	7.4817e+08	6.77385e+09
NM_009455,3	Ube2e1	mRNA	62.35	76.13	0.316557	0.0104575	0.00125276
NM_009457,4	Uba1	mRNA	40.95	73.02	0.857421	3.19124e+08	2.71029e+09
NM_009471,2	Umps	mRNA	27.4067	35.1733	0.389638	1.57077e+09	1.09199e+08
NM_009505,4	Vegfa	mRNA	0.36	4.84333	3.8215	0.00221996	2.21907e+08
NM_009510,2	Ezr	mRNA	12.8833	34.7033	1.46217	2.28893e-27	1.63623e-27
NM_009532,4	Xrcc1	mRNA	38.37	46.2733	0.299601	0.0223791	0.00298339
NM_009533,2	Xrcc5	mRNA	10.7167	25.8033	1.29425	6.72501e-08	1.02355e-10
NM_009554,4	Zfp37	mRNA	0	0.866667	7.39209	6.82645e+08	6.14667e+09
NM_009569,3	Zfpm1	mRNA	7.86	11.1667	0.534669	0.0281221	0.00389943
NM_009584,4	Dnajc2	mRNA	40.8133	74.78	0.903185	4.1086e-13	5.11545e-15
NM_009621,5	Adamts1	mRNA	29.22	35.54	0.314469	0.0196821	0.00257818
NM_009634,6	Adsl	mRNA	34.9467	54.3067	0.671714	2.93602e+07	11279.3
NM_009635,3	Avil	mRNA	0	4.37333	9.52614	11678.6	385.63
NM_009650,2	Akap3	mRNA	1.75333	5.18667	1.59414	5.8496e+09	4.40586e+08
NM_009655,2	Alcam	mRNA	82.35	105.98	0.39306	79304.6	25698.4
NM_009667,3	Ampd3	mRNA	0	1.82333	8.64882	8.30886e+07	4.84603e+06
NM_009681,5	Ap3s1	mRNA	130.703	210.853	0.717508	9.30786e-06	1.67223e-07
NM_009687,2	Apex1	mRNA	162.733	274.873	0.786445	0.0382417	0.00853596
NM_009689,2	Birc5	mRNA	75.8867	99.35	0.415167	0.0137358	0.00170401
NM_009698,2	Aprt	mRNA	578.323	743.12	0.392969	0.00628012	7.05653e+08
NM_009716,3	Atf4	mRNA	165.52	730.863	2.16776	0	0
NM_009731,2	Akr1b7	mRNA	1.51333	10.7033	2.85859	1.57314e+08	9.55867e+06
NM_009741,5	Bcl2	mRNA	0.883333	3.77	2.12269	118.397	3.30975
NM_009744,3	Bcl6	mRNA	27.8533	39.2967	0.524794	0.00362045	3.83237e+08
NM_009760,4	Bnip3	mRNA	52.0733	80.62	0.666271	4.13007e+08	2.66812e+07
NM_009770,3	Btg3	mRNA	0	2.76	7.72028	3.21529e+08	2.73452e+09
NM_009773,3	Bub1b	mRNA	38.4867	47.9433	0.349258	0.00146752	1.41204e+08
NM_009774,4	Bub3	mRNA	107.937	133.653	0.335604	3.88282e+07	2.09641e+06
NM_009786,2	Cacybp	mRNA	86.2167	102.317	0.278838	0.0476195	0.00722966
NM_009829,3	Ccnd2	mRNA	1.37	4.16667	1.64109	6.55933e+08	5.89217e+09
NM_009836,1	Cct3	mRNA	182.79	260.93	0.54065	27.7025	0.746874
NM_009837,1	Cct4	mRNA	198.453	291.247	0.579363	0.0716023	0.0151011
NM_009838,2	Cct6a	mRNA	225.48	346.327	0.643546	23.1337	0.0620959
NM_009840,3	Cct8	mRNA	170.77	239.2	0.516954	11.0867	29.0505
NM_009862,2	Cdc45	mRNA	8.86333	17.0567	0.985972	0.00135024	1.29089e+08
NM_009863,3	Cdc7	mRNA	3.01667	7.81	1.40666	0.00395594	4.23152e+08
NM_009870,3	Cdk4	mRNA	324.453	467.23	0.553592	1.03683e-08	1.59524e-08
NM_009871,2	Cdk5r1	mRNA	1.4	3.69	1.43264	0.00395522	4.22981e+08
NM_009874,3	Cdk7	mRNA	5.67667	7.52	0.439049	0.0248011	0.00336556
NM_009877,2	Cdkn2a	mRNA	5	16.2133	1.73409	0.0331966	0.00472329
NM_009883,4	Cebpb	mRNA	87.4667	128.443	0.578652	0.0011661	1.09966e+07
NM_009884,3	Cebpg	mRNA	14.6567	26.6767	0.887992	977.328	271.358
NM_009908,2	Cmas	mRNA	80.1867	100.497	0.35576	1.79425e+08	1.46098e+09
NM_009912,4	Ccr1	mRNA	2.66333	8.81667	1.75821	14588.9	485.941
NM_009919,2	Cnih1	mRNA	112.767	165.187	0.578327	17.5678	0.00404609
NM_009943,2	Cox6a2	mRNA	5.16	117.947	4.5345	5.07177e-76	1.40459e-76
NM_009971,1	Csf3	mRNA	0	1.99667	7.16725	0.00156172	1.51045e+08
NM_009975,3	Csnk2b	mRNA	324.96	389.543	0.285847	2.21559e+08	1.5796e+08
NM_010022,3	Dbt	mRNA	11.1033	17.0767	0.651273	1.74773e+08	1.42021e+09
NM_010049,3	Dhfr	mRNA	6.83	9.49667	0.512233	0.0162781	0.00207574
NM_010050,3	Dio2	mRNA	0.136667	1.86	3.81172	5.17502e+06	2.38374e+07
NM_010058,2	Dmwd	mRNA	1.38	5.08	1.90798	0.0418939	0.00619776
NM_010106,2	Eef1a1	mRNA	13007.2	14233.1	0.158634	0.0155711	0.00196929
NM_010119,5	Ehd1	mRNA	58.72	70.3533	0.291138	0.00120522	1.13855e+07
NM_010120,5	Eif1a	mRNA	85.5067	122.407	0.543765	4.37308e+06	17141.6
NM_010122,2	Eif2b4	mRNA	24.47	32.8167	0.458204	0.0372238	0.00540818
NM_010123,3	Eif3a	mRNA	159.853	200.787	0.356811	1.43243e+09	9.89039e+07
NM_010162,2	Ext1	mRNA	8.38	12.2333	0.5694	0.00507338	5.58051e+07
NM_010208,4	Fgr	mRNA	0	0.363333	6.04124	0.0400314	0.00588148
NM_010219,3	Fkbp4	mRNA	117.497	193.467	0.749064	2.14989e-29	1.49103e-30
NM_010220,4	Fkbp5	mRNA	9.03333	15.4133	0.796607	1.1689e+07	56996.6
NM_010235,2	Fosl1	mRNA	15.4333	48.1533	1.66639	0.0011667	2.11539e-07
NM_010236,2	Fpgs	mRNA	20.29	38.98	0.971158	7.31808e-05	1.37711e-06
NM_010239,2	Fth1	mRNA	34549.8	41095.1	0.280347	0.021295	0.0028182
NM_010256,2	Gart	mRNA	55.8333	81.65	0.579882	0.0137386	2.62435e-06
NM_010266,2	Gda	mRNA	2.6	11.52	2.16977	13865.2	460.128
NM_010270,2	Mrps33	mRNA	33.73	44.6533	0.429272	0.0461733	0.00696217
NM_010318,2	Gng5	mRNA	480.467	633.363	0.421236	0.0150011	0.00188832
NM_010322,3	Gnpat	mRNA	48.7433	55.2433	0.212203	0.0432851	0.00645583
NM_010324,2	Got1	mRNA	69.83	137.593	1.0074	3.1072e-27	2.24323e-30
NM_010325,2	Got2	mRNA	271.13	347.247	0.384605	2.77338e-06	4.33926e-10
NM_010331,2	Gpaa1	mRNA	41.26	53.3	0.39542	3.04853e+07	2.57538e+09
NM_010362,3	Gsto1	mRNA	248.337	359.223	0.557545	531.143	13.553
NM_010385,2	Pfdn6	mRNA	65.8633	150.697	1.21939	241.587	6.91359
NM_010415,2	Hbegf	mRNA	0.7	2.55	1.88955	0.0204381	0.00269269
NM_010418,2	Herc2	mRNA	0.00333333	0.966667	8.66314	5.81248e+08	5.1635e+09
NM_010431,2	Hif1a	mRNA	12.43	16.8667	0.46423	0.0282709	0.00392341
NM_010436,2	H2afx	mRNA	107.863	174.687	0.719183	7.88939e-08	1.26426e-11
NM_010437,2	Hivep2	mRNA	0.283333	1.27667	2.20729	0.00487386	5.33913e+08
NM_010439,4	Hmgb1	mRNA	132.07	152.267	0.235024	0.0275194	0.00379536
NM_010440,3	Hmg20b	mRNA	27.0167	41.2167	0.646916	0.00221449	2.21098e+08
NM_010441,2	Hmga2	mRNA	61.2033	116.533	0.965023	4.52628e+07	2.47383e+06
NM_010447,5	Hnrnpa1	mRNA	243.273	340.507	0.510016	4.13058e-07	6.94182e-09
NM_010448,3	Hnrnpab	mRNA	177.7	248.803	0.516551	2.54335e+06	111795
NM_010476,3	Hsd17b7	mRNA	5.83	8.01667	0.489534	0.0406927	0.00599501
NM_010477,4	Hspd1	mRNA	242.857	421.007	0.824904	2.83259e-15	2.86297e-19
NM_010480,5	Hsp90aa1	mRNA	359.397	465.833	0.40088	298.416	92.6038
NM_010481,2	Hspa9	mRNA	233.547	588.55	1.36157	3.94565e-160	3.17542e-163
NM_010492,3	Ica1	mRNA	10.35	21.37	1.08782	0.00850621	9.9263e+08
NM_010499,4	Ier2	mRNA	31.69	73.3033	1.24258	2.4768e-05	4.5377e-08
NM_010545,3	Cd74	mRNA	681.053	857.537	0.361327	9.08297e+07	5.31257e+06
NM_010579,2	Eif6	mRNA	126.53	234.473	0.917769	8.96482e-11	1.30079e-11
NM_010591,2	Jun	mRNA	63.72	84.54	0.436664	270252	0.00834163
NM_010592,5	Jund	mRNA	45.5733	73.3133	0.715036	360511	1.12982
NM_010615,1	Kif11	mRNA	18.4033	25.1267	0.473121	0.00404276	4.33587e+08
NM_010634,3	Fabp5	mRNA	913.73	1173.55	0.397376	0.0497668	0.00762753
NM_010637,3	Klf4	mRNA	7.37667	19.04	1.39089	1.29688e+07	6.38205e+07
NM_010638,4	Klf9	mRNA	1.93333	10.2233	2.42811	1.05176e-07	1.70286e-07
NM_010655,3	Kpna2	mRNA	130.173	190.9	0.578579	0.00050331	9.94778e-06
NM_010683,2	Lamc1	mRNA	26.8433	36.6867	0.481173	179.584	5.10948
NM_010689,3	Lat	mRNA	5.45	49.11	3.21292	3.43428e-27	2.49562e-30
NM_010696,3	Lcp2	mRNA	92.8867	159.91	0.813857	9.09426e-28	6.1996e-31
NM_010699,2	Ldha	mRNA	970.94	1687.33	0.825305	2.24315e-33	1.28493e-35
NM_010700,3	Ldlr	mRNA	44.1433	63.2567	0.544888	272423	84.1508
NM_010705,3	Lgals3	mRNA	1940.68	2324.89	0.289085	0.00118054	1.11384e+08
NM_010723,3	Lmo4	mRNA	40.62	99.8567	1.32537	5.9366e-17	6.16888e-19
NM_010755,4	Maff	mRNA	0.606667	5.61667	3.24316	0.0453208	0.0068088
NM_010757,2	Mafk	mRNA	9.74667	15.5267	0.708118	0.00276486	2.8305e+08
NM_010786,4	Mdm2	mRNA	56.78	68.9667	0.308262	3.86548e+08	3.33324e+09
NM_010787,2	Mea1	mRNA	7.81	32.2333	2.09806	2.3439e+08	1.47025e+07
NM_010798,2	Mif	mRNA	1466.45	2811.5	0.960748	1.9057e-07	3.13504e-09
NM_010799,2	Minpp1	mRNA	36.12	53.9033	0.608579	274758	85.0022
NM_010817,2	Psmd7	mRNA	94.7233	120.21	0.375765	0.00155733	1.5051e+08
NM_010828,3	Cited2	mRNA	215.02	255.577	0.275067	0.00204907	2.02836e+08
NM_010833,2	Msn	mRNA	424.663	478.627	0.198151	0.0321256	0.00454504
NM_010852,2	Myef2	mRNA	5.17	12.4133	1.26213	0.0491566	0.00751771
NM_010880,3	Ncl	mRNA	53.3867	71.6233	0.45162	7.82004e+08	5.2236e+06
NM_010888,2	Ndufs6	mRNA	86.4333	131.02	0.620122	0.00533983	5.90899e+08
NM_010892,3	Nek2	mRNA	10.51	15.4633	0.575582	0.0389931	0.00570125
NM_010938,4	Nrf1	mRNA	0	0.806667	19.5255	8.78195e+08	5.91187e+07
NM_010948,3	Nudc	mRNA	167.597	217.25	0.40921	0.00779302	8.99811e+08
NM_011014,3	Sigmar1	mRNA	80.2367	106.667	0.436891	5.89147e+06	274862
NM_011018,3	Sqstm1	mRNA	666.18	1741.03	1.41547	5.64949e-152	4.81411e-156
NM_011029,4	Rpsa	mRNA	2688.08	3546.92	0.430442	6.40132	16.44
NM_011032,2	P4hb	mRNA	551.98	647.287	0.256975	7.11372e+07	2.88105e+06
NM_011051,3	Pdcd6	mRNA	46.4833	64.0133	0.490979	0.00824902	9.58126e+08
NM_011053,2	Pdcd11	mRNA	23.5233	31.0433	0.428996	2.58148e+07	1.34124e+06
NM_011070,3	Pfdn2	mRNA	73.7767	116.687	0.691938	0.00440669	4.77e+08
NM_011099,3	Pkm	mRNA	1566.23	2128.53	0.471188	2.8032e-38	1.42658e-41
NM_011113,4	Plaur	mRNA	45.65	156.633	1.80913	1.43197e-58	5.11817e-60
NM_011119,3	Pa2g4	mRNA	247.983	437.003	0.846292	1.1098e-53	4.25562e-54
NM_011121,4	Plk1	mRNA	54.8933	77.11	0.514613	4.15616e+06	16242.1
NM_011133,2	Pole2	mRNA	5.30333	13.4333	1.3613	0.0107699	0.00129676
NM_011155,2	Ppp5c	mRNA	92.6	128.217	0.498186	9.90305e+06	41068.3
NM_011156,2	Prep	mRNA	93.1733	150.733	0.720153	2.51125e-12	2.88294e-14
NM_011157,2	Srgn	mRNA	73.8233	129.973	0.844346	7159.64	21.15
NM_011171,2	Procr	mRNA	13.1967	33.6833	1.39434	4.45617e+07	2.43446e+06
NM_011185,3	Psmb1	mRNA	246.167	300.243	0.315694	0.018961	0.00246892
NM_011186,1	Psmb5	mRNA	157.933	251.9	0.701496	1.39037e+06	58975.4
NM_011187,1	Psmb7	mRNA	137.607	174.883	0.372586	0.00481117	5.25529e+08
NM_011188,3	Psmc2	mRNA	88.6933	113	0.382732	0.0248795	0.00337737
NM_011192,3	Psme3	mRNA	130.233	200.183	0.648939	2.41913e-23	1.91254e-25
NM_011196,2	Ptger3	mRNA	0	1.47	7.25743	0.00255762	2.59533e+08
NM_011198,4	Ptgs2	mRNA	1.19333	14.88	3.66155	3.55907e-31	2.28302e-31
NM_011200,2	Ptp4a1	mRNA	35.5767	48.04	0.449219	0.0420639	0.00622889
NM_011203,2	Ptpn12	mRNA	40.48	63.6333	0.680088	830.655	24.6756
NM_011232,3	Rad1	mRNA	8.02	20.82	1.4173	1.94935e+09	1.37456e+08
NM_011234,4	Rad51	mRNA	15.0467	22.1833	0.585708	0.00216625	2.15615e+08
NM_011239,2	Ranbp1	mRNA	286.097	445.17	0.660802	1.83369	0.0456612
NM_011252,4	Rbmx	mRNA	13.0733	20.82	0.693536	0.00686123	7.78582e+08
NM_011274,5	Uri1	mRNA	17.9733	33.3367	0.917286	4.0739e+07	2.20729e+06
NM_011276,3	Rlim	mRNA	7.35	12.41	0.779706	0.0224043	0.00298834
NM_011284,3	Rpa2	mRNA	28.79	37.9733	0.430143	0.0105616	0.00126649
NM_011288,1	Mrpl23	mRNA	173.323	232.11	0.445031	0.0143337	0.00178972
NM_011289,3	Rpl27	mRNA	1024.11	1360.21	0.439505	0.0112547	0.00136315
NM_011290,5	Rpl6	mRNA	134.447	183.11	0.473588	8.56862e+08	7.84719e+09
NM_011291,5	Rpl7	mRNA	1857.56	2269.67	0.319277	0.0298602	0.00417577
NM_011299,4	Rps6ka2	mRNA	9.36	31.7033	1.78773	1.28417e-63	4.10356e-66
NM_011300,3	Rps7	mRNA	1424.25	1889.64	0.435825	0.00104052	9.70983e+09
NM_011315,3	Saa3	mRNA	747.887	1114.46	0.59831	0.00376314	3.99589e+08
NM_011319,3	Sars	mRNA	0.873333	10.27	3.60146	1.79247e+09	1.2563e+08
NM_011333,3	Ccl2	mRNA	373.39	1972.87	2.42934	5.928e-124	7.15621e-127
NM_011337,2	Ccl3	mRNA	368.507	1306.47	1.854	1.78156e-38	8.47621e-43
NM_011343,3	Sec61g	mRNA	73.52	112.537	0.650097	0.0199675	0.00262078
NM_011344,2	Sel1l	mRNA	10.2533	18.5633	0.878248	0.0155138	0.00196042
NM_011348,2	Sema3e	mRNA	3.16667	6.35333	1.03604	261785	10001.2
NM_011358,2	Srsf2	mRNA	211.467	249.557	0.271258	0.00331194	3.46583e+07
NM_011400,3	Slc2a1	mRNA	58.57	173.793	1.5974	4.76252e-66	1.51059e-68
NM_011401,4	Slc2a3	mRNA	8.74333	22.1267	1.3699	3.09512e+09	2.24916e+08
NM_011404,3	Slc7a5	mRNA	57.4367	224.723	1.98994	4.10049e-66	1.26178e-70
NM_011414,3	Slpi	mRNA	0.813333	7.81	3.28661	0.0428933	0.0063842
NM_011420,2	Smn1	mRNA	51.67	95.4	0.911744	28980.6	83.4838
NM_011431,3	Eftud2	mRNA	77.5567	85.5667	0.170438	0.0480684	0.00731451
NM_011446,1	Sox7	mRNA	1.12333	5.19333	2.22733	3.11297e+06	1.65128e+06
NM_011479,4	Sptlc2	mRNA	21.9567	28.88	0.426112	1.98275e+08	1.22634e+07
NM_011480,4	Srebf1	mRNA	4.54333	9.72333	1.1187	0.0102213	0.00122108
NM_011482,4	Snu13	mRNA	143.21	222.85	0.665741	24.7361	6.65142
NM_011491,3	Stc2	mRNA	0.173333	2.95333	4.12082	4.62818e+08	3.43769e+08
NM_011495,2	Plk4	mRNA	7.41	16.51	1.18084	80145.4	259.898
NM_011496,2	Aurkb	mRNA	36.8833	47.4	0.393611	0.00395914	4.23588e+08
NM_011498,4	Bhlhe40	mRNA	13.07	58.6467	2.19667	3.45397e-125	4.08783e-126
NM_011499,3	Strap	mRNA	76.0033	115.06	0.631072	37600.4	131366
NM_011508,2	Eif1	mRNA	279.28	439.447	0.68367	10241.1	33525.2
NM_011541,4	Tcea1	mRNA	54.1033	106.073	0.995537	2.92836e-20	2.58546e-20
NM_011552,3	Tcof1	mRNA	21.72	50.5933	1.25787	0.00109798	1.98301e-07
NM_011574,2	Utp4	mRNA	79.32	176.917	1.18057	3.84957e-26	2.91586e-27
NM_011590,2	Timm17a	mRNA	96.8133	148.313	0.648859	5.82356e+08	5.1761e+09
NM_011603,5	Tbpl1	mRNA	15.37	40.42	1.42738	1.3174e-15	1.43443e-17
NM_011605,3	Tmpo	mRNA	11.7833	20.2767	0.810616	1.75716e+07	8.86335e+06
NM_011623,2	Top2a	mRNA	29.25	38.03	0.413238	0.0301314	0.00422297
NM_011640,3	Trp53	mRNA	202.153	250.897	0.337239	1.58179e+06	67507
NM_011657,2	Tulp3	mRNA	6.9	10.58	0.641456	0.00245396	2.47912e+08
NM_011660,3	Txn1	mRNA	363.38	461.99	0.377504	0.0164077	0.00209684
NM_011676,3	Unc119	mRNA	43.9333	71.43	0.733081	1.96071e+07	997366
NM_011678,2	Usp4	mRNA	51.4133	58.44	0.21238	0.0189486	0.00246685
NM_011690,3	Vars	mRNA	37.8167	67.7633	0.868341	2.26744e-11	3.08072e-13
NM_011695,2	Vdac2	mRNA	418.457	529.163	0.367353	1.15102e+08	9.05352e+08
NM_011696,2	Vdac3	mRNA	85.4567	151.093	0.847217	2.25712	0.0566323
NM_011716,2	Wfs1	mRNA	5.83	8.91667	0.643291	0.0100398	0.00119678
NM_011732,2	Ybx1	mRNA	646.093	857.673	0.441002	6.41699e+07	4.86966e+08
NM_011733,2	Ybx3	mRNA	319.05	641.287	1.03724	2.38187e-27	1.7083e-27
NM_011741,2	Zan	mRNA	0	0.283333	7.97167	1.29651e+06	1.02716e+09
NM_011742,2	Zfp1	mRNA	0	2.68667	8.10406	0.0175271	0.00226064
NM_011752,2	Zpr1	mRNA	41.7933	60.03	0.553245	17690.1	593.759
NM_011755,2	Zfp35	mRNA	8.25333	12.8767	0.666776	0.00140789	1.34933e+08
NM_011793,3	Banf1	mRNA	60.66	110.25	0.900384	2.58162e+08	2.15955e+09
NM_011794,3	Bpnt1	mRNA	27.5967	35.0367	0.370335	0.0493587	0.00755783
NM_011809,3	Ets2	mRNA	20.47	78.73	1.97186	1.65132e-105	2.61885e-110
NM_011811,4	Farsb	mRNA	29.35	72.6333	1.3543	2.02115e+08	1.25296e+07
NM_011814,2	Fxr2	mRNA	24.9133	41.27	0.756683	0.0146203	0.0315959
NM_011819,2	Gdf15	mRNA	100.533	530.517	2.42868	1.58496e-104	2.73871e-105
NM_011826,4	Hax1	mRNA	119.527	360.233	1.61913	5.09259e-88	1.09694e-92
NM_011829,3	Impdh1	mRNA	55.3967	96.8233	0.838877	0.057781	1.38411
NM_011830,3	Impdh2	mRNA	149.21	210.23	0.522945	57.202	1.56521
NM_011835,2	Katna1	mRNA	25.8	35.7767	0.505519	0.0245632	0.00332746
NM_011852,3	Oas1g	mRNA	40.9133	63.0033	0.652274	6357.1	18.6889
NM_011865,3	Pcbp1	mRNA	492.303	602.233	0.316521	4.05781e+07	2.19666e+06
NM_011869,2	Med24	mRNA	28.5067	35.89	0.358426	0.0145598	0.00182139
NM_011874,2	Psmc4	mRNA	122.423	154.157	0.360406	2.12494e+09	1.50542e+08
NM_011897,3	Spry2	mRNA	2.95333	6.63333	1.1853	0.0136124	0.00168709
NM_011914,2	Nelfa	mRNA	33.1933	44.4467	0.446436	3.95091e+06	3.41346e+09
NM_011956,3	Nubp2	mRNA	76.79	92.96	0.300477	0.0234872	0.00316275
NM_011958,3	Orc4	mRNA	5.54667	10.7833	0.978808	4.10261e+09	3.02692e+08
NM_011959,2	Orc5	mRNA	19.8967	29.1867	0.579018	0.00342333	3.59212e+08
NM_011965,2	Psma1	mRNA	162.09	195.673	0.299103	0.0284366	0.00395112
NM_011968,3	Psma6	mRNA	173.463	232.463	0.447357	0.00187245	1.83757e+08
NM_011969,2	Psma7	mRNA	180.537	228.38	0.371752	0.0424686	0.00630992
NM_011970,4	Psmb2	mRNA	287.2	338.203	0.259691	0.00516594	5.69089e+06
NM_011971,4	Psmb3	mRNA	241.63	374.647	0.661811	1.9534e+09	1.37788e+08
NM_011977,3	Slc27a1	mRNA	94.51	151.863	0.712349	6.58031e-12	8.64458e-14
NM_011986,4	Ncdn	mRNA	41.04	51.3433	0.348379	0.014228	0.00177348
NM_011990,2	Slc7a11	mRNA	0.643333	13.7233	4.43597	3.24248e-25	2.52509e-24
NM_011991,1	Cops3	mRNA	47.36	62.1333	0.419603	6.89294e+09	5.24553e+08
NM_012001,2	Cops4	mRNA	58.65	71.8733	0.31678	0.0369862	0.00536666
NM_012002,3	Cops6	mRNA	83.69	109.25	0.411502	0.0101453	0.00121056
NM_012010,3	Eif2s3x	mRNA	116.417	146.473	0.358786	667743	26853.9
NM_012015,2	H2afy	mRNA	32.8433	42.7933	0.415641	0.0162137	0.0020659
NM_012047,2	Brd7	mRNA	58.02	71.8767	0.3443	0.0233906	0.00314812
NM_012052,2	Rps3	mRNA	885.65	1187.94	0.45692	2.16417e+09	1.53731e+07
NM_012053,2	Rpl8	mRNA	1866.4	2680.26	0.549955	2.91729e+07	1.53713e+06
NM_012055,3	Asns	mRNA	68.5033	321.2	2.25067	1.74323e-142	1.56799e-148
NM_013481,1	Bop1	mRNA	89.52	135.967	0.63377	1.12089	2.73278
NM_013507,3	Eif4g2	mRNA	258.727	317.9	0.322874	4.62521e+09	3.43439e+08
NM_013515,2	Stom	mRNA	196.373	232.707	0.273048	255127	97347.6
NM_013532,3	Lilrb4a	mRNA	316.067	535.727	0.793135	1.92754e+07	7231.64
NM_013536,2	Emg1	mRNA	107.287	148.953	0.50299	4.43823e+09	3.28505e+07
NM_013538,5	Cdca3	mRNA	56.0533	83.36	0.603764	5.93648e+07	3.32326e+06
NM_013552,2	Hmmr	mRNA	18.43	27.5867	0.607195	1.73873e+07	876217
NM_013562,2	Ifrd1	mRNA	46.46	328.167	2.84851	0	0
NM_013563,4	Il2rg	mRNA	197.62	230.583	0.25074	2.23232e+09	1.59312e+08
NM_013566,2	Itgb7	mRNA	15.22	32.75	1.13243	14.8595	0.392177
NM_013587,2	Lrpap1	mRNA	85.1833	102.05	0.294288	0.00238491	2.40202e+08
NM_013595,3	Mbd3	mRNA	14.1667	22.8933	0.720265	3.14192e+08	2.66618e+09
NM_013614,2	Odc1	mRNA	118.79	243.893	1.06977	4.16986e-37	2.24053e-39
NM_013652,2	Ccl4	mRNA	156.967	546.313	1.82528	6.52749e-40	3.0438e-44
NM_013654,3	Ccl7	mRNA	49.9	484.973	3.30857	4.63826e-112	7.0265e-117
NM_013662,2	Sema6b	mRNA	14.45	21.7133	0.617046	2.50035e+08	2.08565e+09
NM_013663,5	Srsf3	mRNA	75.0133	100.91	0.461117	9.05053e+07	8.33565e+09
NM_013671,3	Sod2	mRNA	58.7767	69.2	0.26691	0.011365	0.00137869
NM_013686,4	Tcp1	mRNA	233.193	361.247	0.658769	341376	106.743
NM_013693,3	Tnf	mRNA	36.21	136.477	1.94812	2.45323e-54	9.17485e-58
NM_013699,2	Ubp1	mRNA	2.07667	6.28	1.64731	0.010479	0.00125583
NM_013716,2	G3bp1	mRNA	179.043	238.33	0.439384	2.11504	0.0461587
NM_013726,3	Dbf4	mRNA	23.97	43.1333	0.874865	872.806	28365.6
NM_013749,2	Tnfrsf12a	mRNA	13.4633	50.5733	1.93318	0.00597938	0.134599
NM_013762,2	Rpl3	mRNA	1571.86	1890.24	0.298433	0.00325573	3.39699e+08
NM_013763,2	Tbl2	mRNA	8.02667	12.86	0.710574	0.00749492	8.61134e+08
NM_013768,3	Prmt5	mRNA	63.2167	137.943	1.1477	8.44241e-17	9.05251e-18
NM_013796,3	Nagpa	mRNA	71.0533	85.2633	0.291828	1.91126e+08	1.56214e+09
NM_013807,3	Plk3	mRNA	2.49333	16.8333	2.79435	0.0301542	0.000666651
NM_013812,2	Cdk2ap1	mRNA	106.507	139.057	0.409287	1.6962e+06	72630.5
NM_013847,4	Gcat	mRNA	8.03333	13.0667	0.73408	0.0134325	0.00166257
NM_013853,2	Abcf2	mRNA	85.75	149.11	0.823663	1.50261e-11	1.81393e-15
NM_013898,3	Timm8a1	mRNA	49.9267	123.61	1.33596	6.30339e-23	5.04307e-25
NM_013899,2	Timm10	mRNA	44.3133	71.4067	0.718921	0.018386	0.00238404
NM_013902,4	Fkbp3	mRNA	109.437	151.99	0.50789	0.00719783	8.2223e+08
NM_013933,3	Vapa	mRNA	183.987	230.847	0.35297	161.643	49.0512
NM_015736,2	Galnt3	mRNA	0	1.01	7.61189	0.00136545	1.30575e+08
NM_015747,2	Slc20a1	mRNA	22.2	102.29	2.23332	1.90359e-110	2.97387e-111
NM_015751,2	Abce1	mRNA	82.0067	128.9	0.672752	3.85008e+07	2.07691e+06
NM_015765,2	Hspa14	mRNA	31.8167	46.9133	0.590522	0.00197281	1.94587e+08
NM_015774,3	Ero1l	mRNA	31.01	155.937	2.35928	0	0
NM_015781,4	Nap1l1	mRNA	220.493	278.307	0.367877	2.24982e+07	1.86016e+09
NM_015782,3	Snrpa	mRNA	74.2467	115.15	0.660608	2.39804e+07	9110.34
NM_015811,2	Rgs1	mRNA	35.67	153.72	2.14161	3.3173e-30	2.16719e-32
NM_015816,4	Lsm4	mRNA	55.0933	82.9167	0.614596	2.09042e+08	1.71896e+08
NM_016660,3	Hmga1	mRNA	86.9333	121.54	0.510364	0.00949449	0.00112166
NM_016661,3	Ahcy	mRNA	94.4867	131.363	0.502828	406.827	11.8157
NM_016670,3	Pknox1	mRNA	10.99	14.46	0.42862	0.0244653	0.00331072
NM_016682,2	Uba2	mRNA	64.7833	78.7633	0.312158	0.0481208	0.00732855
NM_016686,4	Vezf1	mRNA	20.8733	26.1333	0.348845	0.0173635	0.00223707
NM_016693,5	Map3k6	mRNA	3.86333	6.79	0.846906	2.2822e+08	1.89072e+09
NM_016700,4	Mapk8	mRNA	0.00666667	0.963333	7.29317	2.23523e+09	1.59572e+08
NM_016703,3	Preb	mRNA	26.3467	37.7533	0.548214	8.03331e+07	4.66821e+06
NM_016710,2	Hmgn5	mRNA	13.06	21.5033	0.752881	1.70603e+08	1.3835e+09
NM_016723,2	Uchl3	mRNA	52.26	112.183	1.13368	500.943	14.644
NM_016736,3	Nub1	mRNA	42.84	60.6033	0.533607	0.00366506	3.88393e+08
NM_016737,2	Stip1	mRNA	149.697	189.973	0.375904	1.61407e+08	9.81503e+06
NM_016738,5	Rpl13	mRNA	2405.62	2969.47	0.332165	0.00937556	0.00110584
NM_016748,2	Ctps	mRNA	18.2667	39.33	1.1358	1.57768e-19	1.44522e-21
NM_016752,1	Slc35b1	mRNA	49.12	66.6467	0.459315	0.001312	1.25029e+07
NM_016762,2	Matn2	mRNA	0.41	1.73333	2.1135	0.0172532	0.0022205
NM_016763,2	Hsd17b10	mRNA	164.95	275.08	0.76724	26471.7	910.439
NM_016774,3	Atp5b	mRNA	826.123	1133.73	0.485212	9.16887e-11	1.28482e-13
NM_016776,2	Mybbp1a	mRNA	164.73	240.437	0.574641	5.01751e-09	7.58915e-10
NM_016781,2	Prkag1	mRNA	52.0067	62.5233	0.2968	0.0296901	0.00414918
NM_016786,4	Ube2k	mRNA	24.9633	37.1133	0.60532	5.35466e+07	2.96714e+06
NM_016792,4	Txnl1	mRNA	65.1833	99.9533	0.644091	1.02103e+06	333.762
NM_016795,3	Srpk1	mRNA	39.5467	64.85	0.745579	0.236074	0.00553765
NM_016804,4	Mtx2	mRNA	51.95	68.81	0.429822	0.00773998	8.92955e+08
NM_016813,2	Nxf1	mRNA	54.9833	72.67	0.430308	2.55082e+06	1.12184e+07
NM_016859,3	Bysl	mRNA	19.6767	33.78	0.809531	6.08537e-05	1.07888e-07
NM_016871,2	Tomm40	mRNA	121.233	184.733	0.639327	7134.95	229.855
NM_016876,3	Eif3g	mRNA	179.623	292.343	0.72923	381.033	0.0963249
NM_016888,5	B3gnt2	mRNA	23.1233	37	0.708085	3.49398e+06	1.56889e+07
NM_016891,3	Ppp2r1a	mRNA	333.137	412.417	0.336814	16.5322	0.00380366
NM_016895,4	Ak2	mRNA	102.177	139.943	0.484388	120767	443368
NM_016897,3	Timm23	mRNA	184.323	356.393	0.975644	1.02564e-06	1.75768e-08
NM_016903,5	Esd	mRNA	139.453	185.59	0.447059	1.82284e+08	1.48599e+09
NM_016904,1	Cks1b	mRNA	85.2433	154.38	0.880701	3.96807e+06	1.79679e+07
NM_016905,2	Galk1	mRNA	47.2833	91.6533	0.982557	1.07064e-14	1.27219e-15
NM_016906,4	Sec61a1	mRNA	144.66	178.937	0.326806	0.047818	0.00726991
NM_016918,3	Nudt5	mRNA	25.8467	44.9033	0.83132	2.29304e+08	1.43715e+07
NM_016957,3	Hmgn2	mRNA	249.5	288.317	0.233837	0.00484339	5.29773e+08
NM_016966,3	Phgdh	mRNA	156.7	424.497	1.46722	2.174e-82	5.1974e-85
NM_016980,2	Rpl5	mRNA	223.397	307.52	0.501646	0.00340606	3.57319e+08
NM_017370,2	Hp	mRNA	2.68667	13.5567	2.37235	1.18106e+07	577012
NM_017373,3	Nfil3	mRNA	8.59	38.2533	2.18294	1.80715e-06	2.80181e-10
NM_017381,2	Zranb2	mRNA	34.2833	53.4567	0.672958	215016	812.793
NM_017393,2	Clpp	mRNA	49.4967	86.35	0.830956	41258.8	144929
NM_017404,4	Mrpl39	mRNA	13.04	31.3933	1.30353	5.92732e+06	23682.9
NM_017407,2	Spag5	mRNA	8.89	16.0433	0.87913	3.96167e+08	2.55347e+07
NM_018730,3	Rpl36	mRNA	1187.25	1529.46	0.38251	0.041122	0.006068
NM_018743,4	Gpat4	mRNA	34.99	43.7833	0.348107	0.00261689	2.66229e+08
NM_018749,2	Eif3d	mRNA	164.523	267.75	0.729736	8.20146e-41	3.88262e-43
NM_018757,1	Nme6	mRNA	17.0967	29.3	0.800839	0.0186703	0.00242841
NM_018758,2	Apba3	mRNA	27.3767	39.7833	0.56877	1.52565e+07	761671
NM_018764,3	Pcdh7	mRNA	24.3367	28.3133	0.246863	0.0339293	0.00485324
NM_018769,3	Gsdme	mRNA	4.42667	9.45	1.12935	0.00110467	1.03676e+08
NM_018796,3	Eef1b2	mRNA	349.223	455.077	0.417883	7.80777e+08	7.09865e+09
NM_018799,2	Eif3i	mRNA	270.027	388.513	0.553363	2.44032e+06	1.0692e+07
NM_018815,2	Nup210	mRNA	16.3233	27.8033	0.794422	3.47639e+07	13454
NM_018829,4	Ap3m1	mRNA	6.48	9.21667	0.537103	0.0328159	0.00466269
NM_018858,2	Pebp1	mRNA	238.59	270.867	0.211946	0.0417882	0.00617719
NM_018861,3	Slc1a4	mRNA	1.3	23.48	4.201	8.53949e-83	2.06175e-82
NM_018868,2	Nop58	mRNA	70.8933	126.18	0.862627	1.31173e-07	2.15171e-09
NM_019388,3	Cd86	mRNA	13.5133	27.8867	1.07278	4052.45	12757.7
NM_019393,2	Exosc9	mRNA	26.53	39.9967	0.621478	0.00351735	3.71326e+08
NM_019402,2	Pabpn1	mRNA	89.3067	113.087	0.370838	0.00124169	1.17682e+08
NM_019411,4	Ppp2ca	mRNA	214.05	272.393	0.37466	1.48748e+06	63270.9
NM_019421,3	Cd320	mRNA	10.5533	19.28	0.907191	2.26862e+09	1.62118e+08
NM_019422,3	Elovl1	mRNA	223.88	304.953	0.471476	0.0313802	0.0791059
NM_019425,2	Gnpnat1	mRNA	10.31	22.0767	1.12173	3.45791e+06	1.55024e+07
NM_019477,3	Acsl4	mRNA	21.1633	39.9267	0.937016	147.038	4437.54
NM_019519,2	Rabggta	mRNA	6.74333	10.6833	0.696398	0.0218317	0.0029011
NM_019537,2	Psmg1	mRNA	32.5533	74.48	1.21514	0.0217563	0.000475324
NM_019547,2	Rbm38	mRNA	70.9667	82.63	0.242521	0.0422608	0.00627005
NM_019549,2	Plek	mRNA	197.01	232.34	0.26326	8.14291e+08	7.42647e+09
NM_019553,2	Ddx21	mRNA	68.4	115.917	0.791326	9.7263e-39	4.85774e-39
NM_019562,2	Uchl5	mRNA	9.77667	24.92	1.3842	0.00898051	0.00105627
NM_019571,5	Tspan5	mRNA	9.19	20.8367	1.19176	1.14468e+07	8.99819e+08
NM_019575,4	Scamp4	mRNA	110.153	134.527	0.317911	5.11608e+09	3.82348e+08
NM_019578,2	Extl1	mRNA	0.08	1.86333	4.67369	3.50521e+08	3.00101e+09
NM_019580,4	Gde1	mRNA	47.1867	90.2267	0.960081	2.41973e-13	2.95543e-15
NM_019581,3	Gtpbp2	mRNA	29.0733	63.8167	1.16191	8.17926e-13	1.08419e-13
NM_019586,3	Ube2j1	mRNA	36.6733	44.29	0.302003	1.93214e+08	1.57967e+09
NM_019635,2	Stk3	mRNA	10.9333	20.74	0.959475	1.20311e+08	9.49457e+08
NM_019640,5	Pitpnb	mRNA	30.6567	51.9633	0.78397	2.181e+09	1.55081e+08
NM_019643,3	Sinhcaf	mRNA	9.29333	26.6567	1.55764	1.30602e+08	1.03531e+09
NM_019647,6	Rpl21	mRNA	561.89	731.313	0.417776	0.0169824	0.00218033
NM_019652,1	Asna1	mRNA	145.05	182.57	0.361869	0.00134746	1.28792e+07
NM_019653,3	Wsb1	mRNA	71.8433	92.5333	0.393331	9.36602e+09	7.26944e+08
NM_019657,4	Hsd17b12	mRNA	94.51	121.17	0.386474	2.23582e+09	1.59668e+08
NM_019660,3	Mycbp	mRNA	14.6267	22.2067	0.637101	0.0263232	0.00360202
NM_019667,2	Stam2	mRNA	6.95	10.74	0.65485	0.0118571	0.00144552
NM_019673,2	Actl6a	mRNA	36.42	58.92	0.722847	467273	147.768
NM_019682,4	Dynll1	mRNA	109.263	143.367	0.429172	0.0047465	5.17377e+08
NM_019685,2	Ruvbl1	mRNA	52.2667	85.81	0.744427	72450.9	2610.13
NM_019693,3	Ddx39b	mRNA	179.673	234.03	0.411989	1.70257e+07	1.38028e+09
NM_019694,1	Letm1	mRNA	23.52	30.2167	0.391711	2.3096e+09	1.65374e+08
NM_019698,2	Aldh18a1	mRNA	29.14	97.0433	1.76515	5.41872e-104	8.85014e-109
NM_019703,4	Pfkp	mRNA	7.39	20.9033	1.53147	3.91454e-20	3.63221e-19
NM_019715,2	Kcmf1	mRNA	41.28	62.3467	0.625126	10009.9	326.736
NM_019717,3	Atl2	mRNA	12.1333	16.4267	0.466735	0.00104652	9.77025e+09
NM_019721,2	Mettl3	mRNA	17.2733	26.1433	0.625087	1.1222e+08	8.8029e+08
NM_019738,1	Nupr1	mRNA	33.9267	123.203	1.88549	17.5917	0.467619
NM_019743,3	Rybp	mRNA	20.4567	33.4667	0.73312	3.65491e+07	14214.1
NM_019748,3	Sae1	mRNA	72.3767	90.66	0.351789	1.40511e+08	1.12317e+08
NM_019752,3	Htra2	mRNA	99.3433	150.023	0.6315	1.50095e+09	1.0399e+08
NM_019755,5	Plp2	mRNA	708.31	801.913	0.205384	0.0094791	0.00111917
NM_019761,6	Nxt1	mRNA	31.0233	58.6167	0.951369	1.24809e+09	8.54967e+07
NM_019766,4	Ptges3	mRNA	134.543	192.03	0.530833	1.34566e+08	1.06991e+09
NM_019770,2	Tmed2	mRNA	223.513	332.087	0.595833	52349.6	1531.57
NM_019772,2	1110004F10Rik	mRNA	123.007	151.96	0.33776	0.0198676	0.00260484
NM_019776,2	Snd1	mRNA	171.43	212.13	0.331384	6.54459e+08	5.87738e+09
NM_019781,2	Pex14	mRNA	50.61	80.7533	0.702961	0.000397414	7.77012e-06
NM_019783,2	P3h1	mRNA	5.62333	12.4167	1.15685	0.00198724	1.96104e+08
NM_019794,4	Dnaja2	mRNA	67.8333	104.547	0.653216	5.7293e-08	9.12685e-09
NM_019796,5	Syncrip	mRNA	23.0767	30.7933	0.442414	0.018302	0.00237185
NM_019814,4	Higd1a	mRNA	6.57	11.55	0.852944	0.00641973	7.23467e+08
NM_019816,1	Aatf	mRNA	19.5867	28.3333	0.557331	0.00562472	6.26019e+08
NM_019822,3	Adrm1	mRNA	125.36	175.48	0.51151	337313	105.393
NM_019836,3	Noa1	mRNA	26.1167	39.2633	0.61551	2.30138e+08	1.44303e+07
NM_019865,5	Rpl36a	mRNA	954.677	1255.87	0.41937	0.0466442	0.00704515
NM_019879,3	Suclg1	mRNA	71.67	94.87	0.434412	0.016461	0.00210404
NM_019913,5	Txn2	mRNA	238.447	308.407	0.399866	2.89084e+09	2.09456e+08
NM_019939,2	Mpp6	mRNA	49.2033	93.13	0.949874	8.81103e-16	9.46862e-18
NM_019948,2	Clec4e	mRNA	55.9333	287.807	2.39262	3.88849e-96	7.45538e-98
NM_019986,3	Habp4	mRNA	8.33333	12.5033	0.612574	0.0126266	0.00155027
NM_019992,4	Stap1	mRNA	65.66	119.17	0.888948	1.83454e+06	78945.1
NM_019998,3	Alg2	mRNA	16.1833	20.4367	0.36933	0.0441873	0.00660249
NM_020024,3	Taf10	mRNA	254.6	365.573	0.542132	49146.7	1744.98
NM_020044,3	Lat2	mRNA	103.957	134.85	0.406104	0.0332682	0.0047382
NM_020045,3	Nfu1	mRNA	87.98	117.33	0.444553	0.0216226	0.00286871
NM_020046,3	Dhodh	mRNA	13.0567	19.2533	0.593788	0.00424861	4.57876e+08
NM_020286,3	Tspan32	mRNA	0.0133333	1.51667	7.10173	0.00565211	6.29335e+08
NM_020569,3	Park7	mRNA	130.153	167.847	0.398884	0.0421327	0.00624207
NM_020579,2	B4galt3	mRNA	15.1833	32.5867	1.12853	7481.57	22.1364
NM_020600,4	Rps14	mRNA	2349.85	2925.45	0.335669	0.00400095	4.2844e+08
NM_020603,2	Wdr46	mRNA	41.7267	71.0967	0.796771	0.189098	0.00437306
NM_020614,2	Taf1b	mRNA	9.52333	15.5167	0.735287	8.91028e+08	8.1875e+09
NM_020619,2	Mogs	mRNA	75.8533	147.683	0.988499	2.78167e-12	3.58845e-14
NM_021293,3	Cd33	mRNA	48.3167	79.8567	0.749204	17416.5	4.93882
NM_021303,2	Noc2l	mRNA	136.577	194.27	0.537876	0.00979977	0.00197169
NM_021315,2	Noc3l	mRNA	12.5267	19.9567	0.699282	6.46986e+07	3.64941e+06
NM_021322,2	Wdr4	mRNA	10.2167	16.56	0.734264	2.37644e+07	1.97442e+09
NM_021329,3	Rangrf	mRNA	15.4	29.4167	0.960651	0.0156651	0.00198303
NM_021336,4	Snrpa1	mRNA	32.4633	50.61	0.67619	0.00111456	1.04631e+08
NM_021354,1	Drg2	mRNA	76.39	98.92	0.401583	5.25108e+07	2.90477e+06
NM_021364,2	Clec5a	mRNA	2.20333	9.58667	2.14062	1.4435e+08	8.68209e+06
NM_021398,3	Slc43a3	mRNA	3.85	18.6533	2.30741	176.755	5.02062
NM_021430,2	Rilpl1	mRNA	2.93	7.59	1.39156	0.012526	0.00153637
NM_021437,2	1700123O20Rik	mRNA	24.4667	33.98	0.501173	5.77901e+09	4.34585e+08
NM_021446,2	Erg28	mRNA	39.5467	51.67	0.411007	0.0181384	0.00234978
NM_021448,2	Elp2	mRNA	59.6033	73.24	0.326231	4.42121e+09	3.27141e+08
NM_021463,4	Prps1	mRNA	32.3833	63.1333	0.990279	7.23208e-08	1.22569e-08
NM_021505,3	Anapc5	mRNA	76.5133	89.6967	0.260568	0.0196351	0.0025711
NM_021511,2	Rrs1	mRNA	46.5733	88.14	0.95083	7.47265e-06	1.33191e-05
NM_021512,2	Nup160	mRNA	14.2533	29.2567	1.06446	2.00825e-13	2.43859e-15
NM_021522,4	Usp14	mRNA	21.5933	34.7867	0.713683	0.00163303	1.5844e+08
NM_021524,2	Nampt	mRNA	57.0167	75.7267	0.437531	1.40149e+07	519.5
NM_021525,2	Rcl1	mRNA	26.9633	44.6533	0.754527	314310	9.76848
NM_021526,2	Psmd14	mRNA	94.9533	150.553	0.694917	146.854	4.13654
NM_021529,3	Ppp2r3c	mRNA	21.3633	28.7433	0.459832	0.0458607	0.0069051
NM_021531,6	Carm1	mRNA	42.43	76.9	0.877686	3.88907e+07	15170.7
NM_021538,1	Cope	mRNA	198.65	238.917	0.296318	0.0434287	0.00647827
NM_021552,5	Nsa2	mRNA	140.037	171.687	0.33114	0.00836179	9.72808e+08
NM_021556,3	Mrps30	mRNA	43.84	72.5967	0.756088	59104.9	189.149
NM_021557,5	Rdh11	mRNA	24.1333	33.3633	0.490343	0.00521894	5.75915e+08
NM_021606,3	Nek6	mRNA	40.0733	62.78	0.681412	48498.7	1720.82
NM_021713,2	Myg1	mRNA	36.2767	51.4767	0.540103	0.00267702	2.72981e+07
NM_021788,2	Sap30	mRNA	44.7267	86.5333	0.982587	36.9217	1.00329
NM_021789,2	Trappc4	mRNA	44.3667	60.3033	0.476273	0.00804104	9.3177e+08
NM_021876,3	Eed	mRNA	24.5167	33.94	0.49825	0.0422464	0.00626612
NM_021888,2	Qtrt1	mRNA	18.8933	43.2767	1.23008	11407.6	376.411
NM_022018,3	Fam129a	mRNA	16.0933	20.2367	0.359344	0.0472107	0.00715642
NM_022026,3	Aqp9	mRNA	0.193333	28.7567	7.35689	6.38151e-53	2.46215e-55
NM_022027,2	Syne1	mRNA	9.43667	14.83	0.681958	3.62565e+08	2.33002e+07
NM_022321,4	Parvg	mRNA	106.67	158.513	0.601502	7.60016e-05	1.35823e-07
NM_022328,2	Mllt1	mRNA	35.3533	42.3533	0.287934	0.0130236	0.00160363
NM_022331,1	Herpud1	mRNA	58.4633	130.013	1.17801	2.15688e-49	8.73025e-52
NM_022420,2	Gprc5b	mRNA	3.34667	7.24	1.14353	7.33683e+06	346462
NM_022653,4	Thop1	mRNA	77.34	120.557	0.671668	4.78325e-07	8.06135e-08
NM_022724,4	Suv39h2	mRNA	1.74333	3.75333	1.14025	0.0069073	7.84464e+08
NM_022811,3	Polr1e	mRNA	7.57667	11.41	0.620059	0.00306527	3.17287e+08
NM_022889,3	Pes1	mRNA	16.84	23.5833	0.515156	0.00764836	8.80755e+08
NM_022891,3	Rpl23	mRNA	574.42	753.387	0.41322	0.0163009	0.00208049
NM_022964,4	Lat2	mRNA	27.8967	97.0567	1.82916	24981.1	857.401
NM_023048,5	Asb4	mRNA	1.89	5.99	1.6885	5.18761e+08	3.3817e+07
NM_023058,3	Pkmyt1	mRNA	17.92	38.4333	1.13382	3.72997e+06	130139
NM_023117,4	Cdc25b	mRNA	11.3167	28.0767	1.34891	3.59849e+06	162007
NM_023119,2	Eno1	mRNA	1811.96	3468.4	0.966076	2.88264e-54	1.08491e-56
NM_023136,2	Dtymk	mRNA	50.2633	73.0167	0.561342	0.00703169	8.00754e+08
NM_023140,4	Glrx3	mRNA	131.987	171.35	0.410574	0.00710923	8.11267e+08
NM_023191,3	Wdr61	mRNA	39.6733	69.2033	0.834903	1.32931e+08	1.05597e+09
NM_023196,4	Pla2g12a	mRNA	18.2067	26.7333	0.589137	0.0226173	0.00302425
NM_023197,3	Knop1	mRNA	29.4433	39.0833	0.432021	2.55679e+08	2.13635e+08
NM_023203,1	Dctpp1	mRNA	85.5467	135.2	0.686861	1.42459e+08	1.14009e+09
NM_023209,2	Pbk	mRNA	25.3933	41.28	0.723078	1.0031e+09	6.80731e+07
NM_023210,4	Anp32e	mRNA	48.6233	63.07	0.407488	1.39735e+08	8.39463e+06
NM_023223,2	Cdc20	mRNA	61.8	93.9367	0.63342	130.443	0.0320497
NM_023229,2	Fastk	mRNA	38.46	57.87	0.62079	9.96279e+06	4.77776e+06
NM_023231,2	Stoml2	mRNA	50.43	76.15	0.631322	9.16842e+09	7.10522e+08
NM_023233,3	Trim13	mRNA	7.74667	14.86	0.959471	0.00321421	3.34758e+08
NM_023243,5	Ccnh	mRNA	20.2167	36.9567	0.890903	7.99682e+06	32633.1
NM_023292,4	Pus3	mRNA	9.04333	13.6133	0.628057	0.0479333	0.00729092
NM_023294,2	Ndc80	mRNA	10.83	15.7767	0.572759	0.0317092	0.00447788
NM_023320,2	Plekho1	mRNA	211.323	297.703	0.526656	9.26862e+07	5.42774e+06
NM_023323,3	Rpf2	mRNA	28.5867	58.94	1.0821	1.33073e+06	56225.3
NM_023371,3	Pin1	mRNA	21.8867	28.8667	0.437261	0.0147433	0.00184958
NM_023380,2	Samsn1	mRNA	10.89	29.0167	1.44561	20.2958	0.00471281
NM_023418,2	Pgam1	mRNA	636.603	934.547	0.581613	3.0798e-26	2.16513e-30
NM_023456,3	Npy	mRNA	54.8167	216.253	2.00573	4.36714e-17	4.51734e-19
NM_023516,5	Hilpda	mRNA	21.97	134.697	2.64198	1.48459e-75	4.14662e-76
NM_023525,2	Cad	mRNA	27.84	40.5033	0.570927	110.893	0.0270099
NM_023554,2	Nol7	mRNA	33.5433	52.64	0.68714	5.08723e+08	4.4831e+09
NM_023565,3	Cse1l	mRNA	62.2533	78	0.349183	9.95555e+08	9.25304e+09
NM_023579,4	Ipo5	mRNA	97.1367	130.707	0.45329	2.54078e+06	1.3189e+06
NM_023587,2	Hacd2	mRNA	11	15.2233	0.497473	0.0116447	0.00141703
NM_023595,6	Dut	mRNA	10.8833	17.2033	0.686454	0.00775129	8.94627e+08
NM_023627,1	Isyna1	mRNA	125.68	165.837	0.428145	217988	66.7168
NM_023633,3	Riox1	mRNA	34.3033	55.9367	0.731228	1.41396	0.0348411
NM_023645,3	Kdelc1	mRNA	9.73	22.1167	1.21827	282905	875.897
NM_023646,4	Dnaja3	mRNA	7.9	18.51	1.24248	6.13424e+08	5.47692e+08
NM_023655,2	Trim29	mRNA	2.68	5.56333	1.08905	0.0191903	0.00250332
NM_023668,2	Ndel1	mRNA	38.6667	51.0733	0.428994	2.46576e+08	1.55019e+06
NM_023671,2	Clns1a	mRNA	44.1633	68.9833	0.677808	235464	72.3441
NM_023712,3	Spns1	mRNA	43.1533	67.67	0.681387	0.221954	0.00518542
NM_023719,2	Txnip	mRNA	125.743	188.81	0.613798	2.039e+08	1.6733e+09
NM_023731,3	Ccdc86	mRNA	52.2567	58.96	0.204884	0.0482257	0.00734669
NM_023739,3	Nfx1	mRNA	16.3833	28.9833	0.849225	0.000463454	9.11617e-05
NM_023740,2	Zdhhc16	mRNA	23	35.82	0.680081	0.00271001	2.7673e+07
NM_023871,4	Set	mRNA	143.993	217.257	0.618875	1.12018e-09	1.63597e-09
NM_023913,2	Ern1	mRNA	9.03667	17.9667	1.01832	1.43828e+07	7.14934e+06
NM_024166,6	Chchd2	mRNA	318.06	382.58	0.292072	0.00331036	3.46339e+08
NM_024169,3	Fkbp11	mRNA	22.5467	64.1567	1.5437	3.11181e+07	1.64972e+06
NM_024171,2	Sec61b	mRNA	218.007	305.817	0.514176	0.00963655	0.00113959
NM_024172,3	Hspbp1	mRNA	44.5133	78.6967	0.863351	7.34028e+07	4.88229e+07
NM_024173,2	Atp6v1g1	mRNA	206.407	279.16	0.465575	4.75447e+08	4.16285e+09
NM_024177,3	Mrpl38	mRNA	69.73	127.783	0.899868	2.1968e-17	2.20996e-17
NM_024179,5	Dele1	mRNA	34.5467	41.2867	0.285986	0.00660851	7.46932e+08
NM_024181,2	Dnajc10	mRNA	30.4567	42.15	0.49614	8.7986e+07	5.13583e+06
NM_024182,4	Riok3	mRNA	46.3167	56.4533	0.316784	1.87503e+09	1.3186e+08
NM_024185,4	Mindy3	mRNA	12.06	22.0567	0.899449	1.70938e+09	1.19483e+08
NM_024187,4	U2af1	mRNA	99.5567	170.36	0.803352	393.628	123.734
NM_024189,6	Yaf2	mRNA	11.47	25.1733	1.16006	1.29046e+07	63443.3
NM_024193,2	Nop56	mRNA	109.56	282.82	1.39734	8.4155e-38	4.40227e-38
NM_024199,2	Cstf1	mRNA	51.5367	68.4133	0.441116	7.9934e+08	7.27499e+09
NM_024207,4	Derl1	mRNA	79.38	123.58	0.665794	4.63986e-06	8.62142e-06
NM_024208,4	Echdc3	mRNA	10.4	25.1067	1.30394	398797	12545.3
NM_024212,4	Rpl4	mRNA	2330.69	3139.55	0.459662	2.15458e+06	93635.2
NM_024214,2	Tomm20	mRNA	89.75	129.42	0.564765	681838	320204
NM_024215,2	Zfp593	mRNA	21.16	37.08	0.845262	1.02149e+08	6.01573e+06
NM_024216,1	Gpn3	mRNA	28.79	37.4767	0.405031	0.00993681	0.00118183
NM_024218,4	Rpl24	mRNA	1023.99	1359.54	0.434486	0.00253505	2.56883e+08
NM_024221,3	Pdhb	mRNA	75.0033	132.717	0.852651	15273.8	51084.9
NM_024233,3	Rexo2	mRNA	108.853	196.283	0.881214	119747	35.9691
NM_024242,3	Riok1	mRNA	8.51	16.0233	0.951604	0.00291881	3.00469e+08
NM_024245,4	Kif23	mRNA	8.62667	16.48	0.956397	1.26926e+08	8.70667e+07
NM_024250,4	Phf10	mRNA	38.6	96.0467	1.34366	3.97332e-19	3.69616e-19
NM_024258,2	Usp16	mRNA	21.19	29.8	0.519692	0.0322986	0.00457488
NM_024261,2	Armt1	mRNA	12.3533	17.7567	0.55223	0.0159784	0.00203046
NM_024262,1	Smg8	mRNA	21.0833	25.6733	0.311393	0.0485214	0.00740299
NM_024267,6	Ipo4	mRNA	54.6167	72.8867	0.446496	1.56847e+07	786706
NM_024273,2	Timmdc1	mRNA	9.66333	14.8867	0.647892	0.0157705	0.00200053
NM_024277,2	Rps27a	mRNA	1556.29	1944.34	0.349334	0.0349587	0.00502366
NM_024287,4	Rab6a	mRNA	27.81	38.6567	0.508545	2.08899e+08	1.71729e+09
NM_024290,4	Tnfrsf23	mRNA	15.1367	18.8767	0.351345	0.027873	0.00385301
NM_024406,2	Fabp4	mRNA	156.36	249.097	0.699046	1.31749e+09	9.05314e+07
NM_024433,2	Mtap	mRNA	63.4567	116.007	0.902563	1.06185e-07	1.82224e-08
NM_024434,6	Lap3	mRNA	37.4667	51.55	0.489349	1.35179e+07	667144
NM_024461,2	1810037I17Rik	mRNA	53.29	71.9733	0.462562	0.0133421	0.00164791
NM_024471,5	Lias	mRNA	10.0067	13.8167	0.49955	0.0265773	0.00364183
NM_024475,5	Ublcp1	mRNA	8.74333	20.2667	1.24558	812110	33217.2
NM_024478,2	Grpel1	mRNA	33.33	44.3833	0.452305	0.0060055	6.72095e+08
NM_025277,3	Gng10	mRNA	63.34	83.78	0.430657	0.0215314	0.00285509
NM_025281,3	Lyar	mRNA	26.4733	40.5067	0.648911	8.98666e+08	8.26619e+09
NM_025284,4	Tmsb10	mRNA	2610.72	6025.1	1.23496	0.195623	0.00453785
NM_025289,3	Tbrg1	mRNA	136.76	229.673	0.775787	3.35158e-17	3.41132e-19
NM_025291,3	Sra1	mRNA	34.8133	50.0767	0.548119	0.00630428	7.08667e+08
NM_025297,2	Mecr	mRNA	34.79	47.5167	0.484127	0.0106509	0.00127871
NM_025301,2	Mrpl17	mRNA	14.9733	20.2167	0.468317	3.59929e+08	3.08666e+08
NM_025302,4	Mrpl2	mRNA	56.43	74.2467	0.418113	0.0422708	0.00627254
NM_025310,2	Ftsj3	mRNA	66.51	88.9733	0.451811	4.23548e+07	2.30386e+06
NM_025315,3	Med21	mRNA	44.3	65.68	0.592137	0.0106441	0.00127739
NM_025318,3	Emc6	mRNA	84.7567	127.63	0.616079	44809.6	13.0461
NM_025323,2	Sf3b6	mRNA	57.0333	78.3533	0.490494	0.0213879	0.00283352
NM_025327,3	Krtcap2	mRNA	183.347	433.747	1.2583	8.56418e-22	6.93292e-26
NM_025334,3	Txndc12	mRNA	60.09	90.24	0.613035	89036	289.783
NM_025338,4	Aurkaip1	mRNA	102.057	140.573	0.491806	1.15896e+08	9.12147e+08
NM_025349,2	Lsm7	mRNA	84.6333	131.467	0.659146	0.0349375	0.00501895
NM_025351,3	Chchd6	mRNA	15.2133	30.8267	1.05538	1.48633e+08	1.02856e+08
NM_025352,3	Uqcrq	mRNA	69.1867	171.023	1.34231	5.00953e-08	7.96839e-10
NM_025358,3	Ndufa9	mRNA	97.39	116.767	0.287058	0.00342945	3.60098e+08
NM_025363,3	Fmc1	mRNA	19.29	40.36	1.08336	0.026781	0.00367481
NM_025365,3	Tomm6	mRNA	239.627	322.023	0.448706	106663	389569
NM_025371,3	Acy1	mRNA	58.15	82.5567	0.536334	0.00114298	1.07475e+08
NM_025375,3	Bud23	mRNA	29.91	42.8967	0.545622	3.09504e+08	2.62126e+09
NM_025380,2	Eef1e1	mRNA	35.5667	108.95	1.64278	1.12172e-25	8.33714e-27
NM_025391,2	Nip7	mRNA	17.37	31.35	0.888248	2.22674e+06	969820
NM_025392,2	Bccip	mRNA	39.73	59.1733	0.603329	6.81019e+08	4.50867e+06
NM_025395,3	Chchd5	mRNA	28.6167	42.62	0.608354	0.00187052	1.83479e+08
NM_025396,3	Pgls	mRNA	266.34	362.42	0.466209	0.0578188	0.0138638
NM_025402,2	Ogfod3	mRNA	9.84333	16.18	0.737484	0.0322131	0.00455895
NM_025403,4	Nop10	mRNA	195.987	310.707	0.689824	1.45566e+08	8.77595e+06
NM_025412,2	Pycrl	mRNA	39.9767	50.3867	0.365188	0.0367413	0.00531983
NM_025415,3	Cks2	mRNA	53.6933	81.66	0.628303	0.00181305	1.77413e+08
NM_025430,3	Mrpl35	mRNA	11.1233	17.83	0.714879	8.87608e+07	5.18526e+06
NM_025431,2	Llph	mRNA	84.51	150.323	0.863348	9.04402e+06	430076
NM_025433,3	Rpl7l1	mRNA	74.1667	82.47	0.184546	0.0480339	0.00730736
NM_025437,4	Eif1ax	mRNA	123.497	197.067	0.705161	2.30766e+07	1.18696e+06
NM_025441,3	Nemf	mRNA	21.01	26.8967	0.381379	0.00929241	0.00109559
NM_025442,3	Alg5	mRNA	32.8067	51.4733	0.676353	3.57232e+08	2.29491e+06
NM_025443,2	Pno1	mRNA	50.23	87.4233	0.829814	1.49804e+06	637.555
NM_025447,4	Dimt1	mRNA	6.63	19.7233	1.60694	0.0105418	0.000224825
NM_025448,3	Ssr2	mRNA	6.83	13.3833	1.0087	0.0475813	0.00722048
NM_025460,2	Tmem126a	mRNA	46.4533	100.913	1.14728	434051	1.69934e+06
NM_025462,2	Ece2	mRNA	36.09	64.09	0.850588	344540	13317.7
NM_025468,2	Sec11c	mRNA	102.167	145.387	0.538881	0.00925742	0.00109125
NM_025485,3	Mrps22	mRNA	32.6133	55.98	0.804497	1.17401e+07	5.73015e+07
NM_025494,3	Atp6v1c1	mRNA	156.357	243.863	0.664844	0.0315646	0.00699327
NM_025500,2	Mrpl37	mRNA	62.7367	72.1033	0.225474	0.0393449	0.00576199
NM_025509,3	Ostc	mRNA	114.207	219.663	0.968567	5.00313e-05	9.3201e-06
NM_025514,2	Anapc16	mRNA	30.9367	44.5367	0.562629	0.0247604	0.00335827
NM_025518,4	Dus2	mRNA	11.2867	18.56	0.743029	0.00123122	1.16593e+07
NM_025522,5	Dhrs7	mRNA	25.5333	49.72	0.990007	2270.41	69.6488
NM_025531,2	Prelid3b	mRNA	70.4833	140.367	1.02573	0.0783998	0.00177595
NM_025535,2	Sar1b	mRNA	70.5133	88.7567	0.361206	0.0220613	0.00293476
NM_025537,3	Tsfm	mRNA	17.59	32.6533	0.919939	0.00975042	0.00115513
NM_025546,2	Rsl1d1	mRNA	122.513	168.957	0.494603	288596	11080.2
NM_025547,3	Mterf3	mRNA	12.1	21.5467	0.861142	2.73469e+08	2.29472e+09
NM_025549,3	Arrdc4	mRNA	12.6867	31.7933	1.36617	6.24304e+08	4.11849e+07
NM_025550,2	Psmd6	mRNA	69.4233	87.3967	0.357515	0.0176212	0.00227611
NM_025551,3	Ndufa12	mRNA	114.883	206.213	0.874783	2.31251e+08	1.91911e+09
NM_025558,5	Cyb5b	mRNA	86.45	100.503	0.243425	0.00973947	0.00115337
NM_025564,2	Magohb	mRNA	5.47333	20.7033	1.94488	0.00202226	1.99895e+08
NM_025567,2	Cyc1	mRNA	130.777	175.5	0.450955	1.25355e+08	747434
NM_025570,2	Mrpl20	mRNA	109.997	158.75	0.551535	0.00746434	8.56914e+08
NM_025571,1	Pam16	mRNA	63.0967	106.913	0.785596	2.00654e+08	1.64572e+09
NM_025591,2	Fam136a	mRNA	40.4467	66.62	0.74984	1887.48	57.5889
NM_025592,3	Rpl35	mRNA	3621.53	5009.08	0.492081	0.00804184	9.32349e+08
NM_025599,3	Cmss1	mRNA	15.6767	26.1733	0.760603	0.00218735	2.18129e+08
NM_025600,2	Dda1	mRNA	70.4067	87.3733	0.341092	0.00477861	5.2133e+08
NM_025602,3	Ccdc59	mRNA	36.67	54.9833	0.615986	0.00235348	2.36757e+08
NM_025606,3	Mrpl16	mRNA	36.85	49.9767	0.465418	0.00183057	1.79301e+08
NM_025610,3	Asrgl1	mRNA	9.60667	16.2533	0.788826	1.0023e+07	7.80781e+08
NM_025614,3	Rwdd1	mRNA	76.0533	115.963	0.643729	0.00836739	9.73855e+08
NM_025615,2	2810004N23Rik	mRNA	34.13	53.44	0.681295	1.32562e+08	1.05273e+09
NM_025616,3	Timm50	mRNA	66.64	91.9867	0.493102	3.07136e+08	2.59976e+09
NM_025644,4	Exosc1	mRNA	28.7667	66.6233	1.23968	1.72462e-13	2.19625e-15
NM_025648,3	Farsa	mRNA	64.2867	76.1933	0.274903	0.0201061	0.00264324
NM_025656,5	Gemin2	mRNA	4.36	11.77	1.46576	3.38873e+08	2.89486e+09
NM_025668,3	Spcs2	mRNA	18.62	25.76	0.505689	0.0343866	0.00492923
NM_025675,4	Dph6	mRNA	12.4067	25.96	1.09074	53.3818	145.689
NM_025682,3	Pspc1	mRNA	15.1967	20.7033	0.482008	0.0142387	0.00177618
NM_025683,3	Rpe	mRNA	8.99333	16.5067	0.89133	0.0134502	0.00166508
NM_025690,3	Sltm	mRNA	13.6233	22.74	0.754768	0.00324493	3.38111e+08
NM_025691,1	Srp72	mRNA	100.39	115.413	0.22594	0.0287863	0.00400516
NM_025697,4	Spryd7	mRNA	3.05667	5.51333	0.881631	0.0477654	0.00725859
NM_025700,2	Pgm1	mRNA	24.18	31.02	0.385923	0.00290915	2.98899e+08
NM_025701,4	Trappc5	mRNA	24.6367	35.5367	0.559995	3.04871e+08	2.57625e+09
NM_025757,4	Gid4	mRNA	15.1967	20.64	0.470252	8.90005e+08	5.9998e+07
NM_025762,3	4933434E20Rik	mRNA	24.1267	32.3367	0.449249	0.00402108	4.30976e+08
NM_025773,3	Ube2w	mRNA	8.17667	14.6767	0.870475	1.15589e+09	7.89342e+07
NM_025776,2	Rbm22	mRNA	53.1367	60.8533	0.222886	0.0248011	0.00336519
NM_025811,3	Nhlrc2	mRNA	4.84667	7.64667	0.694553	0.0209904	0.00277192
NM_025814,2	Serbp1	mRNA	16.9733	24.4	0.558112	4.90608e+08	4.30721e+09
NM_025816,3	Tax1bp1	mRNA	80.6533	99.8367	0.335611	2.85464e+09	2.06765e+08
NM_025837,2	Mpi	mRNA	17.0233	25.5667	0.61571	0.0139413	0.00173379
NM_025840,3	Bzw2	mRNA	85.15	148.403	0.832678	2.49689e-10	3.58159e-12
NM_025842,4	Vps28	mRNA	140.163	179.343	0.385661	0.00707004	8.05623e+08
NM_025844,2	Chordc1	mRNA	49.18	61.5867	0.353902	9.82165e+08	9.11328e+09
NM_025860,3	Ddx18	mRNA	66.4633	101.657	0.640269	61.5645	0.0148057
NM_025863,3	Trim59	mRNA	9.54333	18.4067	0.973182	9.00981e+09	6.9759e+08
NM_025864,3	Tmem206	mRNA	30.1333	48.3833	0.713827	6.63751e-10	9.58383e-11
NM_025866,3	Cdca7	mRNA	28.75	91.1633	1.69509	2.29849e-25	1.72467e-27
NM_025872,4	Golt1b	mRNA	25.15	32.6067	0.400009	0.00228789	2.29293e+08
NM_025878,1	Mrps18b	mRNA	82.4033	157.127	0.954457	3.86636e-08	6.10424e-10
NM_025881,3	Luc7l	mRNA	22.1433	32.2733	0.570052	7.6106e+08	6.89777e+09
NM_025882,3	Pole4	mRNA	16.77	26.0633	0.660495	2.38317e+08	1.98113e+09
NM_025883,3	Zdhhc6	mRNA	40.99	54.8633	0.450108	768718	4.44523e+06
NM_025887,4	Rab5a	mRNA	45.8467	57.0267	0.336648	0.0164722	0.00210587
NM_025894,2	Psmd12	mRNA	81.9267	107.76	0.425944	1.38315e+08	9.54032e+07
NM_025897,2	Rrp8	mRNA	3.16	11.51	1.92009	4.55412e+09	3.3773e+08
NM_025899,2	Uqcrc2	mRNA	117.423	147.097	0.355553	0.00149457	1.44019e+08
NM_025903,2	Ifrd2	mRNA	45.5533	114.337	1.35841	2.36919e-29	1.50854e-31
NM_025904,3	Yae1d1	mRNA	15.2467	21.82	0.548438	1.95674e+09	1.38116e+08
NM_025910,3	Riox2	mRNA	22.1867	35.6467	0.723149	6.51784e+07	5.8441e+09
NM_025922,2	Itpa	mRNA	47.7867	69.2567	0.563731	1.63781e+08	1.32313e+09
NM_025934,2	Riok2	mRNA	16.6733	31.38	0.940199	0.280326	5.75289e-05
NM_025936,3	Rars	mRNA	165.817	495.353	1.60779	3.86785e-135	4.1199e-138
NM_025938,4	Rpp14	mRNA	15.1967	22.78	0.614642	5.6649e+08	3.71295e+07
NM_025942,2	Ola1	mRNA	60.96	78.46	0.398497	3.50521e+08	3.00058e+09
NM_025945,3	Polr3d	mRNA	10.0433	17.3967	0.823753	5.63202e+08	4.99252e+09
NM_025951,3	Pi4k2b	mRNA	8.87	15.0633	0.788352	4.39208e+09	3.24777e+08
NM_025954,3	Pgp	mRNA	38.8833	54.1733	0.503632	0.0190588	0.002483
NM_025959,3	Psmc6	mRNA	72.93	101.953	0.512397	8.82103e+08	8.09505e+09
NM_025962,3	Mmachc	mRNA	19.4	39.0067	1.02676	67906.3	243676
NM_025963,3	Rps10	mRNA	2308.41	2971.97	0.388793	0.00360407	3.81248e+08
NM_025966,3	2310039H08Rik	mRNA	16.6433	30.91	0.923343	0.0158744	0.00201554
NM_025969,4	Timm21	mRNA	13.6333	24.1267	0.857458	0.0381705	0.00557283
NM_025974,2	Rpl14	mRNA	1299.67	1776.52	0.489302	0.0100388	0.00119643
NM_025982,4	Tspan31	mRNA	105.853	117.783	0.179416	0.0499798	0.00766781
NM_025985,4	Ube2g1	mRNA	19.95	25.3867	0.370795	0.0153733	0.00194135
NM_025995,2	Fbxo5	mRNA	12.9433	20.16	0.671155	0.00293572	3.02696e+08
NM_026002,4	Mtdh	mRNA	61.3567	98.3333	0.704577	3.8207e+06	133576
NM_026005,3	2610301B20Rik	mRNA	7.87333	16.84	1.12604	614212	287283
NM_026007,4	Eef1g	mRNA	1000.56	1377.42	0.49034	29.8775	0.000705795
NM_026009,2	Ccdc47	mRNA	39.17	58.6733	0.612712	10776.3	354.558
NM_026014,3	Cdt1	mRNA	85.05	157.393	0.91427	1.55735e-13	1.8837e-15
NM_026020,6	Rplp2	mRNA	1845.55	2330.5	0.356345	0.0478413	0.00727467
NM_026021,4	Zmynd19	mRNA	26.28	37.6367	0.549781	8.89888e+08	5.9969e+07
NM_026023,5	Nudcd2	mRNA	35.65	52.7833	0.598452	5.96306e+09	4.49978e+07
NM_026024,3	Ube2t	mRNA	11.7067	19.9667	0.791413	0.0421703	0.00625262
NM_026030,2	Eif2s2	mRNA	117.427	255.55	1.15188	2.61205e-60	9.02689e-62
NM_026031,3	Utp11	mRNA	77.9367	136.393	0.839194	3.5965e+07	1.9282e+06
NM_026032,1	Lsm1	mRNA	7.64	12.7033	0.770642	0.0394447	0.00578594
NM_026040,3	Srfbp1	mRNA	28.2333	44.3933	0.674951	0.00889892	0.0010452
NM_026041,2	Rrp15	mRNA	19.7633	33.9867	0.810952	1.56254e+08	1.26048e+09
NM_026043,3	Rnpc3	mRNA	10.74	15.9867	0.605996	0.0175528	0.00226478
NM_026048,4	Cinp	mRNA	15.7767	21.6233	0.487381	0.0100388	0.00119622
NM_026053,3	Gemin6	mRNA	7.42	16.62	1.20389	0.00539211	5.97961e+08
NM_026072,1	Cwc27	mRNA	14.03	24.3367	0.824563	1.18442e+08	8.09948e+07
NM_026114,3	Eif2s1	mRNA	66.3167	120.723	0.901673	85.5669	0.222793
NM_026115,4	Hat1	mRNA	61.4967	83.3467	0.47153	0.00357474	3.77807e+07
NM_026120,4	Carnmt1	mRNA	25.5433	37.45	0.583435	5.20122e+09	3.89411e+08
NM_026130,1	Srpr	mRNA	102.78	128.38	0.348868	3858.26	121.19
NM_026147,6	Rps20	mRNA	310.81	424.147	0.490018	5.24012e+08	4.62652e+09
NM_026154,1	Mrpl10	mRNA	70.3433	82.8467	0.261364	0.00405107	4.34574e+08
NM_026157,2	Mtpap	mRNA	25.3867	36.1167	0.535858	2.65368e+07	2.2236e+09
NM_026159,4	Retsat	mRNA	46.4767	67.3433	0.554542	1.01358e+08	7.90051e+08
NM_026163,2	Pkp2	mRNA	12.1467	20.6033	0.792402	3.42492e+06	1.53464e+07
NM_026170,3	Ergic1	mRNA	133.403	177.323	0.440074	2531.4	9646.96
NM_026173,3	Poc5	mRNA	5.18667	9.68	0.927104	0.0103787	0.00124209
NM_026182,5	Mtfr1	mRNA	17.3467	34.8	1.03047	9.70861	2.36011
NM_026184,2	Ero1lb	mRNA	10.8267	17.2733	0.697381	1.03136e+09	7.00644e+07
NM_026187,5	Ankzf1	mRNA	10.7167	14.6933	0.490134	0.0165637	0.00211874
NM_026193,2	Ap4b1	mRNA	8.68	15.8433	0.897786	9.8832e+09	7.69424e+08
NM_026195,3	Atic	mRNA	107.433	142.467	0.432159	3.03154e+07	11667.8
NM_026197,3	Mettl16	mRNA	22.3367	33.5767	0.619207	3.54626e+08	2.59966e+07
NM_026201,3	Ccar1	mRNA	23.09	31.0867	0.452948	2.25177e+08	1.86231e+09
NM_026211,3	Tmed9	mRNA	121.01	144.263	0.281461	8.21616e+08	7.49717e+09
NM_026231,2	Gstcd	mRNA	7.39667	14.4067	1.00563	7.30786e+08	6.60954e+09
NM_026236,3	Wdr48	mRNA	30.1467	35.95	0.280141	0.0323674	0.00458905
NM_026240,2	Gramd3	mRNA	5.41667	12.1767	1.19333	7.36649e+07	4.24235e+06
NM_026242,3	Mrfap1	mRNA	199.16	224.003	0.19487	0.0284099	0.00394607
NM_026268,3	Dusp6	mRNA	17.7367	59.34	1.76941	5.34983e-72	1.60823e-74
NM_026273,2	4930453N24Rik	mRNA	26.3433	36.8767	0.513574	0.018552	0.0024096
NM_026277,3	Nob1	mRNA	36.5167	66.9967	0.911794	1.95945e+06	84598.5
NM_026281,2	Tm7sf3	mRNA	16.55	27.7867	0.777527	1.5026	0.0371676
NM_026304,3	Hikeshi	mRNA	25.08	42.1833	0.772438	0.00116309	1.09517e+08
NM_026305,2	Elob	mRNA	465.31	617.83	0.433446	0.0190814	0.00248731
NM_026312,5	Pbdc1	mRNA	17.0533	27.92	0.748299	2.9465e+08	2.48151e+09
NM_026329,2	Polr2g	mRNA	54.79	78.7533	0.55213	0.00465234	5.06122e+08
NM_026331,3	Slc25a37	mRNA	10.99	19.01	0.808524	3.57339e+08	3.06192e+09
NM_026337,1	Sltm	mRNA	9.03333	16.3067	0.889971	0.0125608	0.001541
NM_026340,3	Pop1	mRNA	13.18	18.68	0.533094	4.80053e+08	4.20999e+09
NM_026344,3	Dph2	mRNA	16.1533	27.9133	0.817626	104599	31.2954
NM_026347,3	Iah1	mRNA	50.3767	84.8733	0.778881	2.30887e+07	1.18813e+06
NM_026352,3	Ppid	mRNA	39.2167	102.373	1.41565	1.71754e-33	9.7978e-38
NM_026360,3	Ddx47	mRNA	73.7733	84.4	0.222806	0.0220241	0.00292876
NM_026361,2	Pkp4	mRNA	0	0.62	20.7576	1.79385e+08	1.09889e+07
NM_026365,3	Jagn1	mRNA	41.51	91.8867	1.17295	2.42651e+08	1.52436e+07
NM_026374,3	Ilf2	mRNA	39.4233	61.9133	0.678823	1.80898e+06	777165
NM_026377,2	Sfr1	mRNA	127.483	150.04	0.266597	0.0157275	0.00199353
NM_026384,3	Dgat2	mRNA	5.43667	13.15	1.30075	4.30683e+06	19593.6
NM_026389,3	Poldip2	mRNA	66	95.0067	0.553894	2325.11	71.3817
NM_026390,2	Ubxn4	mRNA	39.9033	47.2067	0.270741	0.0160828	0.0020458
NM_026396,3	Brix1	mRNA	32.15	55.9667	0.833532	0.133502	0.0328327
NM_026398,4	Pop5	mRNA	25.8233	39.52	0.645458	0.0179871	0.00232848
NM_026401,2	Mrpl57	mRNA	22.1533	43.2033	1.00156	20166.1	68307.2
NM_026403,3	Nop9	mRNA	25.3033	34.5567	0.47762	1.05804e+09	7.2027e+07
NM_026412,3	Knstrn	mRNA	10.5933	14.34	0.465132	0.00943878	0.00111352
NM_026417,4	Yipf4	mRNA	38.6033	46.6667	0.300327	0.00835112	9.7117e+08
NM_026423,4	Mri1	mRNA	25.0367	49.3133	1.00863	0.000378432	7.36315e-06
NM_026438,4	Ppa1	mRNA	40.98	69.6767	0.798118	1.80018e+08	1.10319e+07
NM_026443,4	Mtfp1	mRNA	4.33	9.10333	1.10901	0.0387061	0.00565745
NM_026444,3	Cs	mRNA	205.453	255.403	0.340858	16771.9	561.749
NM_026445,2	Sumf2	mRNA	15.95	25.5867	0.717233	2.71389e+09	1.95928e+08
NM_026452,2	Coq9	mRNA	34.3833	56.9733	0.758731	2.40186e+06	1.05064e+07
NM_026453,3	Mak16	mRNA	55.2833	112.297	1.05043	2.53475e-09	3.77394e-11
NM_026464,2	Wdr55	mRNA	28.28	50.0867	0.853064	1.20898e+06	39.9778
NM_026472,4	Nifk	mRNA	76.88	96.74	0.358686	4.07907e+08	3.53094e+09
NM_026473,2	Tubb6	mRNA	117.387	152.033	0.403015	1.13611e+08	8.92551e+08
NM_026479,4	Zcchc10	mRNA	8.82667	18.8133	1.12444	0.00116309	1.09496e+08
NM_026483,2	Mphosph10	mRNA	30.1667	64.4033	1.12478	1.31772e-10	1.86427e-12
NM_026485,2	Trabd	mRNA	33.4433	39.9333	0.283774	0.0277093	0.0038271
NM_026487,3	Atad1	mRNA	36.5867	54.8633	0.611961	486390	1.91576e+06
NM_026490,2	Mrpl19	mRNA	18.15	44.5633	1.32901	7.16421e-25	5.49436e-27
NM_026499,4	Srsf6	mRNA	100.517	124.983	0.350181	5.26399e+07	4.64884e+09
NM_026502,2	Cfap298	mRNA	14.8533	38.23	1.38878	136576	50.5599
NM_026504,2	Coq5	mRNA	23.6867	33.33	0.519993	0.0205103	0.00270269
NM_026506,2	Snrpg	mRNA	184.65	277.423	0.612585	0.0489847	0.00748562
NM_026507,4	Zwilch	mRNA	11.3033	19.5767	0.823042	4.95503e+06	2.27654e+07
NM_026508,2	Trap1	mRNA	112.017	175.577	0.675011	1.73927e-18	1.65911e-18
NM_026511,2	Apopt1	mRNA	39.4867	54.3467	0.49481	0.0229797	0.00308086
NM_026517,2	Rpl22l1	mRNA	41.5267	85.3967	1.06761	0.00370597	3.93344e+08
NM_026519,3	Emc4	mRNA	93.4933	136.297	0.563634	5.06553e+07	2.79493e+06
NM_026524,4	Mid1ip1	mRNA	61.1167	83.3933	0.477724	590131	210786
NM_026528,3	Rtraf	mRNA	138.47	162.923	0.263609	0.0349615	0.00502488
NM_026530,5	Mpnd	mRNA	42.6467	66.43	0.667778	1.16767e+07	569090
NM_026532,3	Nutf2	mRNA	29.0167	40.2167	0.498738	0.016098	0.00204811
NM_026533,3	Rps13	mRNA	1492.66	1890.57	0.363876	0.00480771	5.2496e+08
NM_026539,2	Chd1l	mRNA	8.78333	12.68	0.559143	0.0135053	0.00167254
NM_026542,3	Slc25a39	mRNA	254.427	346.757	0.469562	2.49985e+06	1.2941e+06
NM_026545,3	Psmd8	mRNA	491.417	823.467	0.774362	4.15092e-15	4.28386e-19
NM_026550,3	Pak1ip1	mRNA	38.7233	57.78	0.603976	8.21777e+07	4.78512e+06
NM_026560,4	Cdca8	mRNA	55.01	75.8067	0.492183	1.74666e+08	1.0675e+07
NM_026572,3	Gcsh	mRNA	48.1667	68.9467	0.549551	6.60502e+08	5.93791e+08
NM_026573,3	Upf3b	mRNA	12.5067	19.6633	0.684387	3.31981e+09	2.42579e+08
NM_026578,3	Gar1	mRNA	29.7267	57.81	0.996597	2.51713e+06	1.30424e+06
NM_026579,3	D10Wsu102e	mRNA	34.5933	49.1433	0.53178	2.24441e+08	1.40368e+07
NM_026580,4	Otub2	mRNA	2.52667	4.69333	0.920192	0.0423207	0.00628194
NM_026584,3	Gtf2e2	mRNA	13.2133	23.3133	0.86194	0.0243987	0.00330056
NM_026591,3	Mrpl24	mRNA	95.3033	122.257	0.387035	0.0129896	0.00159883
NM_026599,5	Cgnl1	mRNA	11.0567	15.1033	0.477868	1.41913e+08	1.13539e+09
NM_026602,3	Bcas2	mRNA	45.9233	60.97	0.443903	0.0209048	0.00275815
NM_026603,4	Denr	mRNA	21.43	37.9967	0.859919	1.90887e+06	1.17613e+07
NM_026609,2	Leprotl1	mRNA	33.49	68.4033	1.05888	1.40084e-13	1.68776e-15
NM_026611,2	Rnaset2b	mRNA	48.3133	78.62	0.731543	0.00388114	4.14232e+08
NM_026618,2	Coa3	mRNA	95.8367	123.183	0.38125	0.00710719	8.10866e+08
NM_026623,3	Nudt21	mRNA	69.8433	101.973	0.570417	657590	26398.9
NM_026631,3	Nhp2	mRNA	224.45	376.25	0.7766	1983.99	6.06274
NM_026633,3	Mcrip2	mRNA	25.21	55.14	1.16062	1.24983e+08	9.88105e+08
NM_026636,2	Babam1	mRNA	74.4367	87.0667	0.254168	0.00869972	0.0010183
NM_026640,2	Fam111a	mRNA	106.923	126.017	0.262152	6.00515e+08	5.34888e+09
NM_026644,2	Agpat4	mRNA	13.6033	39.5	1.56774	9.53285e-07	1.7984e-06
NM_026651,2	Pomgnt1	mRNA	23.7967	32	0.465846	0.00686271	7.78912e+07
NM_026655,3	2310057M21Rik	mRNA	5.29	12.38	1.25799	4.37191e+08	2.83237e+07
NM_026658,2	Mto1	mRNA	19.0667	25.37	0.44185	0.0254166	0.00345931
NM_026683,1	Acbd6	mRNA	61.8267	93.4233	0.619285	4.82883e+06	22139.9
NM_026686,2	Mettl26	mRNA	15.49	30.7433	1.01482	7.64912e+08	6.93811e+09
NM_026724,2	Rpl34	mRNA	42.1933	75.9	0.874509	3.21689e+08	2.73664e+09
NM_026737,3	Phf5a	mRNA	38.43	53.94	0.51654	2.51353e+08	1.582e+06
NM_026738,2	Card19	mRNA	246.623	343.137	0.500943	5.83862e+08	3.83925e+07
NM_026742,4	Ndufaf4	mRNA	9.78667	22.11	1.21383	405.478	142239
NM_026744,3	Mrpl53	mRNA	24.1567	48.05	1.02198	0.00233795	2.34974e+08
NM_026753,2	Ciao2b	mRNA	61.05	90.9967	0.600707	0.00317754	3.30596e+08
NM_026758,3	Mphosph6	mRNA	21.4333	38.2767	0.866465	1.36429e+07	1.08828e+09
NM_026759,3	Mrpl13	mRNA	83.3167	126.623	0.633832	0.0340826	0.00487839
NM_026768,3	Mrps18a	mRNA	134.533	197.613	0.585304	1.49247e+08	1.19912e+09
NM_026775,4	Tmed10	mRNA	154.313	174.817	0.208593	9.19098e+08	8.47806e+09
NM_026785,2	Ube2c	mRNA	182.403	268.357	0.578585	0.0671659	0.00151671
NM_026790,2	Ifi27	mRNA	54.5767	97.3467	0.863433	1.80375e+08	1.26506e+08
NM_026792,3	Agpat5	mRNA	31.3033	39.1667	0.358348	0.00838521	9.76922e+08
NM_026796,1	Smyd2	mRNA	42.6467	58.3933	0.480346	0.0271475	0.0037328
NM_026816,3	Gtf2f2	mRNA	31.5333	45.4067	0.555469	3.04581e+08	2.57164e+09
NM_026824,4	Dus1l	mRNA	29.9767	42.5533	0.537418	5.56019e+08	4.9249e+09
NM_026842,4	Ubqln1	mRNA	71.2767	87.08	0.314271	0.00215195	2.13988e+07
NM_026873,2	Ptcd2	mRNA	43.3467	63.05	0.572625	6.35473e+08	4.19668e+06
NM_026890,2	Ngdn	mRNA	33.1067	46.1	0.507768	0.00536178	5.93836e+08
NM_026896,5	Med27	mRNA	16.24	25.9433	0.699634	7.7491e+08	7.03663e+09
NM_026929,4	Chac1	mRNA	1.67	45.7933	4.80057	9.3533e-76	2.76744e-75
NM_026932,4	Ebna1bp2	mRNA	28.03	60.7033	1.15547	16.0977	0.427144
NM_026934,3	Zc3h15	mRNA	53.8533	82.1933	0.64092	1521.24	45.9825
NM_026938,1	Tmem160	mRNA	40.1967	56.4533	0.513238	0.0258239	0.00352161
NM_026940,4	Ydjc	mRNA	32.3	69.1367	1.13332	107451	32.1994
NM_026965,2	Comtd1	mRNA	12.9133	18.4633	0.552009	0.0200731	0.00263701
NM_026995,4	Naxd	mRNA	12.83	20.1933	0.684514	0.0430082	0.00640639
NM_027000,4	Gtpbp4	mRNA	35.6933	77.2033	1.14	1.32039e-26	9.65753e-28
NM_027014,1	Gins1	mRNA	13.5433	24.8433	0.910957	0.00500727	5.50069e+08
NM_027117,3	Klhdc2	mRNA	27.5633	45.6333	0.754898	208170	78395.6
NM_027121,4	Vkorc1l1	mRNA	11.5233	19.5767	0.793873	3.00786e+08	2.53675e+08
NM_027130,1	Afg3l2	mRNA	60.8467	89.8467	0.592372	17067.3	572.45
NM_027139,5	Taf9	mRNA	107.353	160.653	0.610514	941627	38871.3
NM_027148,3	Exosc8	mRNA	28.7767	54.4167	0.948361	1.29481e+08	1.0255e+09
NM_027159,2	Ccdc115	mRNA	60.78	77.4767	0.375585	2.96586e+09	2.15032e+08
NM_027182,2	Trip13	mRNA	13.7767	20.9233	0.628457	3.49936e+09	2.56362e+08
NM_027184,1	Ipmk	mRNA	7.61	12.8367	0.778204	2.60502e+09	1.87636e+08
NM_027191,2	Nup37	mRNA	21.37	44.8933	1.0989	2.31155e+07	1.19005e+06
NM_027193,2	Dph5	mRNA	11.38	23.8133	1.10925	4.52333e+08	3.95083e+08
NM_027201,1	Zfp511	mRNA	20.0667	35.98	0.86775	0.0046235	5.02876e+08
NM_027204,2	Mrpl12	mRNA	185.367	245.69	0.434691	7.89102e+09	6.06484e+08
NM_027215,2	Tmem147	mRNA	124.393	171.757	0.492699	0.0025529	2.58895e+08
NM_027226,4	Fyttd1	mRNA	3.98667	6.92333	0.825883	0.00156792	1.51793e+08
NM_027231,2	Polr2f	mRNA	157.437	242.097	0.645485	6.43823e+08	5.76662e+07
NM_027236,2	Eif1ad	mRNA	51.2433	102.253	1.02708	1.6138e-24	1.24529e-24
NM_027246,1	Snrpf	mRNA	81.5267	150.147	0.918254	3.03876e+09	2.20461e+08
NM_027256,2	Ints4	mRNA	28.63	36.49	0.378861	0.0279776	0.00387343
NM_027257,1	Nabp2	mRNA	85.88	103.25	0.285276	0.0131377	0.00161955
NM_027258,1	Rnf157	mRNA	8.25667	18.6767	1.21742	4.86563e+06	2.23316e+07
NM_027275,3	Ptcd3	mRNA	30.3433	45.63	0.618487	359459	1.61662e+07
NM_027290,3	Mcm10	mRNA	17.9633	22.6933	0.366362	0.00721429	8.24451e+08
NM_027324,5	Sfxn1	mRNA	54.7933	82.6033	0.618699	376657	118.221
NM_027326,3	Mllt3	mRNA	3.58667	6.3	0.831932	0.0113978	0.00138301
NM_027328,4	Prpf31	mRNA	56.0967	64.9333	0.243395	0.0244159	0.00330346
NM_027338,1	Vps36	mRNA	25.84	36.7033	0.537509	0.0105874	0.00127008
NM_027342,1	Fam162a	mRNA	52.6967	103.58	1.00583	2.51417e+09	1.80854e+08
NM_027350,3	Nars	mRNA	47.9167	138.607	1.56106	209.002	639.17
NM_027352,4	Gorasp2	mRNA	99.0633	139.297	0.517845	0.00174799	3.55002e-06
NM_027371,3	Rpf1	mRNA	42.0033	85.9	1.06502	11.7943	30.9883
NM_027395,2	Basp1	mRNA	181.953	217.403	0.289119	0.0495379	0.00759009
NM_027400,3	Lman1	mRNA	41.2733	57.54	0.508628	1.48877e+08	900374
NM_027412,3	Ttc9c	mRNA	16.8267	22.3267	0.436657	2.26196e+07	1.87234e+09
NM_027415,2	Tmem70	mRNA	35.32	59.6733	0.784473	1.6806e+08	1.02474e+07
NM_027427,2	Taf15	mRNA	26.6333	59.7233	1.19962	9.21681e-08	1.4857e-09
NM_027432,3	Wdr77	mRNA	45.7467	64.0667	0.514389	48068.9	14.0405
NM_027435,2	Atad2	mRNA	17.5533	21.0367	0.289032	0.0135355	0.00167692
NM_027436,3	Mipep	mRNA	13.6933	20.7533	0.633098	7.76789e+08	7.05687e+09
NM_027446,2	Eef2kmt	mRNA	20.13	33.75	0.777369	5.90598e+07	23569.7
NM_027450,3	Glipr2	mRNA	2.26	7.68333	1.79542	3.30024e+08	2.81491e+09
NM_027455,3	Qpct	mRNA	81.7367	144.583	0.852499	1.47652e-23	1.15683e-25
NM_027460,2	Slc25a33	mRNA	4.31	33.5533	2.9904	1.39598e-21	1.17965e-23
NM_027475,3	Ecd	mRNA	23.2267	32.4	0.506218	1.76785e+08	1.08171e+07
NM_027482,3	Fam241a	mRNA	13.34	18.7933	0.523245	0.0276224	0.00381249
NM_027514,2	Pvr	mRNA	11.5333	50.1267	2.14316	5.85974e-13	6.86574e-15
NM_027558,1	Pgrmc2	mRNA	30.0367	36.89	0.325297	0.0103302	0.00123555
NM_027592,3	Ak6	mRNA	28.4433	61.3867	1.1444	3.46372e+07	1.85046e+06
NM_027652,2	Selenoi	mRNA	7.51667	9.79	0.409126	0.00495755	5.4402e+08
NM_027722,4	Nudt4	mRNA	9.62	17.76	0.916826	1.54234e+08	1.24272e+09
NM_027739,2	B4galnt1	mRNA	99.9033	136.44	0.475006	2.68289e+07	1.40155e+06
NM_027854,1	Tmem248	mRNA	43.5767	54.7167	0.355154	4.82866e+09	3.59803e+08
NM_027869,1	Pnpt1	mRNA	29.55	45.5667	0.66084	2.62121e+07	1.36251e+06
NM_027873,2	Ubiad1	mRNA	13.9967	19.1833	0.480368	0.00447434	4.84932e+08
NM_027910,3	Klhdc3	mRNA	60.6033	75.5033	0.343978	0.00545932	6.0593e+08
NM_027931,3	Tars2	mRNA	16.85	40.8033	1.30669	9.96747e+06	4.78237e+06
NM_027959,3	Pdia6	mRNA	211.837	256.517	0.310137	0.00495117	5.43051e+08
NM_027978,2	Coq2	mRNA	16.6167	26.4133	0.698609	5.12767e+09	3.83541e+08
NM_028000,1	Plpp5	mRNA	10.8033	49.99	2.24389	1.42169e-37	7.47069e-40
NM_028002,2	Dus4l	mRNA	4.86333	16.0333	1.73833	94681.7	344.104
NM_028026,2	Wdr73	mRNA	9.65667	20.75	1.13081	4.56354e+08	3.9892e+09
NM_028028,2	Zswim1	mRNA	11.9433	16.67	0.508665	0.0141857	0.00176721
NM_028038,3	Ddx28	mRNA	22.32	31.93	0.544535	5.3091e+09	3.97614e+08
NM_028042,3	Ercc8	mRNA	3.66667	7.97	1.1482	0.00138683	1.32653e+08
NM_028047,2	Smg9	mRNA	20.9867	39.5	0.942001	0.0781226	0.000176782
NM_028057,2	Cyb5r1	mRNA	78.5133	175.187	1.18078	5.63237e-36	2.87971e-38
NM_028077,2	1810055G02Rik	mRNA	6.91667	16.2933	1.25988	0.00147462	1.41957e+08
NM_028083,4	Chaf1b	mRNA	26.15	36.5733	0.517178	0.00335181	3.51152e+08
NM_028106,3	Zbed3	mRNA	7.21333	12.2067	0.774575	0.0338193	0.0048303
NM_028109,4	Tpx2	mRNA	0.136667	2.41667	4.20067	0.0457069	0.00687654
NM_028115,3	Trub1	mRNA	4.31333	9.32	1.15002	0.0012082	1.14222e+08
NM_028121,2	Adpgk	mRNA	12.7767	31.7933	1.33006	1.8211e+08	1.11817e+07
NM_028128,1	Rfc5	mRNA	36.44	51.2867	0.524826	1.16416e+08	9.17064e+07
NM_028131,3	Cenpn	mRNA	14.2767	27.1	0.952038	2.52157e+08	1.58766e+07
NM_028132,3	Pgm2	mRNA	49.7267	69.4267	0.514662	2.71741e+07	1.42023e+06
NM_028133,2	Egln3	mRNA	0.756667	4.43667	2.59041	3.00315e+09	2.17806e+08
NM_028151,2	Mtrex	mRNA	32.7067	43.4667	0.434123	2.11362e+08	1.74154e+09
NM_028198,2	Xpo5	mRNA	30.6533	44.09	0.553043	33196.8	115274
NM_028228,3	Pinx1	mRNA	17.1967	35.11	1.0692	2.55703e+08	1.61154e+07
NM_028230,4	Shmt2	mRNA	177.683	480.993	1.46508	1.41208e-66	4.41202e-71
NM_028232,2	Sgo1	mRNA	5.64	10.86	0.974986	3.4839e+09	2.55147e+08
NM_028233,2	Lrpprc	mRNA	29.4133	37.3533	0.372495	4.52597e+08	3.95421e+09
NM_028242,2	Htatsf1	mRNA	13.32	18.3967	0.495515	0.012724	0.00156283
NM_028250,3	Acbd6	mRNA	22.5967	37.4533	0.753707	5.46936e+08	3.57314e+07
NM_028273,3	Pgam5	mRNA	14.54	24.9033	0.806552	6.14716e+09	4.64598e+08
NM_028274,4	Exosc6	mRNA	35.5667	53.61	0.623887	5.48746e+08	4.85528e+09
NM_028276,1	Utp14a	mRNA	34.8067	60.2	0.817958	2.19764e-08	3.14193e-12
NM_028292,2	Ppme1	mRNA	36.0333	48.5633	0.462171	5.44926e+08	355871
NM_028295,1	Pdia5	mRNA	8.87667	21.5133	1.30657	27657	9557.88
NM_028299,1	Hpf1	mRNA	21.7167	41.9967	0.984599	8.07115e+09	6.2071e+07
NM_028304,2	Pus10	mRNA	9.39	16.3533	0.828531	0.00102397	9.54719e+09
NM_028352,4	Pgm3	mRNA	4.24667	7.08	0.769358	0.00121475	1.14927e+07
NM_028354,4	Tdp1	mRNA	17.3133	30.08	0.823945	126851	466.904
NM_028355,3	Ndc1	mRNA	28.71	48.0933	0.764327	4.61219e+07	2.52624e+06
NM_028404,2	Top1mt	mRNA	6.54	17.03	1.42215	7.32319e+07	421395
NM_028431,2	Pmpcb	mRNA	70.5333	98.5467	0.514769	3.04291e+08	1.93464e+07
NM_028447,3	Prrc1	mRNA	19.8733	31.36	0.687351	0.447423	0.0106542
NM_028448,1	Cenpv	mRNA	19.2	35.64	0.909637	2.46096e+09	1.76677e+07
NM_028469,3	3110082I17Rik	mRNA	42.91	66.5467	0.667425	1.26444e+08	1.00025e+09
NM_028599,2	Wdr75	mRNA	23.8933	50.5767	1.10862	9.84315e-18	9.73901e-21
NM_028617,2	Mvb12a	mRNA	80.23	113.953	0.526444	8.27286e+06	391849
NM_028632,2	Fcf1	mRNA	96.5067	156.473	0.724949	3.51187e+09	2.57362e+08
NM_028696,3	Nabp1	mRNA	3.44333	9.23333	1.44152	2.44005e+08	2.03246e+09
NM_028753,2	Pop7	mRNA	34.2533	50.2567	0.579443	0.0106509	0.00127851
NM_028761,3	Parn	mRNA	16.1633	20.8567	0.401727	0.0148438	0.00186328
NM_028762,1	Rbm19	mRNA	21.9767	27.8567	0.371891	1.28978e+08	1.02122e+09
NM_028767,2	Foxp4	mRNA	9.77667	15.78	0.712335	0.0153016	0.00193158
NM_028782,2	Lonp1	mRNA	44.82	115.04	1.38974	8.86105e-80	2.22328e-81
NM_028792,3	Josd1	mRNA	35.6533	41.6267	0.251921	0.0419461	0.00620825
NM_028800,3	Stk40	mRNA	14.8833	25.5833	0.802029	9.03228e+08	6.09108e+07
NM_028802,3	Gpcpd1	mRNA	11.0967	16.6	0.612752	0.00866309	0.0010134
NM_028803,4	Gbe1	mRNA	12.94	22.73	0.844689	2.00441e+07	1.02196e+06
NM_028809,1	Arpc5l	mRNA	32.3267	90.53	1.51788	1.60814e-09	2.36765e-09
NM_028817,3	Acsl3	mRNA	2.69333	7.77	1.55058	0.00170953	1.66514e+08
NM_028820,2	1700017B05Rik	mRNA	55.0367	109.937	1.02118	5.46742e-05	9.24027e-09
NM_028850,5	Chic2	mRNA	13.1967	18.1333	0.48066	0.0115695	0.00140678
NM_028863,1	Isca2	mRNA	29.58	41.8233	0.529565	0.0408845	0.00602714
NM_028876,2	Tmed5	mRNA	33.7367	46.8067	0.490349	0.02149	0.00284909
NM_028894,1	Lonrf3	mRNA	13.3967	24.07	0.868532	1.20203e+08	7.15579e+06
NM_028923,3	Gle1	mRNA	29.4067	34.8133	0.270308	0.0256536	0.00349339
NM_028932,4	Eaf1	mRNA	41.36	63.6633	0.650265	3.49966e-08	5.49217e-10
NM_028994,2	Pck2	mRNA	18.7467	82.0667	2.15702	9.54641e-17	1.00329e-18
NM_029017,2	Mrpl47	mRNA	23.03	38.66	0.777751	0.0209211	0.00276079
NM_029037,4	Pomk	mRNA	15.42	20.2867	0.424231	0.0233285	0.00313757
NM_029083,2	Ddit4	mRNA	3.52667	10.0967	1.54902	6.62389e+09	5.03295e+08
NM_029092,3	Trmt10c	mRNA	25.0067	39.32	0.686499	3.21666e+09	2.34662e+08
NM_029094,3	Pik3cb	mRNA	6.89333	13.41	0.987322	0.00369484	3.91987e+07
NM_029103,3	Manf	mRNA	89.3267	124.19	0.509462	1.89279e+08	1.5457e+09
NM_029115,3	Ccdc181	mRNA	10.9867	23.9267	1.15717	3.54932e+06	159542
NM_029182,1	Rasd2	mRNA	2.22333	5.03	1.20883	0.0119876	0.0014633
NM_029271,2	Mrpl32	mRNA	63.1267	106.757	0.786598	2.45735e+08	2.04804e+09
NM_029278,2	Nop14	mRNA	51.4667	94.8367	0.906449	8.18913e-08	1.31811e-07
NM_029280,4	Mettl5	mRNA	10.1633	23.6933	1.24612	2.23932e+08	1.85095e+09
NM_029339,3	Sgf29	mRNA	29.3333	56.69	0.984548	1.58214e+07	58758.6
NM_029418,4	9130401M01Rik	mRNA	21.14	43.3033	1.06072	23569.2	805.593
NM_029431,1	Them4	mRNA	4.06667	12.71	1.66121	5.82195e+07	3.25088e+06
NM_029447,2	Nln	mRNA	12.32	16.4267	0.441938	0.0426981	0.00634907
NM_029475,2	Adal	mRNA	0	1.21	7.22743	0.00291881	3.00449e+08
NM_029478,3	Vmp1	mRNA	46.4933	58.0267	0.349774	0.0156624	0.00198232
NM_029497,1	Urb1	mRNA	3.97	7.11333	0.880998	2.07195e+07	1.05787e+06
NM_029512,2	Ttpal	mRNA	1.76	5.27	1.5976	1.20883e+08	9.5426e+08
NM_029546,2	Pwp2	mRNA	19.04	34.4267	0.881661	0.0149128	3.22633e-05
NM_029556,3	Clybl	mRNA	20.8567	34.0567	0.740608	8.055e+08	7.33867e+09
NM_029571,2	Kti12	mRNA	33.3933	61.8167	0.918842	11.0974	309.96
NM_029573,2	Idh3a	mRNA	52.3133	80.4733	0.647445	4.61485	0.117318
NM_029580,3	Trmt5	mRNA	10.1967	17.19	0.78139	0.00613147	6.87499e+08
NM_029585,3	Det1	mRNA	10.4967	15.5067	0.59994	0.0126088	0.00154778
NM_029612,4	Slamf9	mRNA	7.48333	20.62	1.49201	1.63692e+08	9.96944e+06
NM_029623,2	Rmc1	mRNA	30.08	37.9867	0.363477	0.04529	0.00680309
NM_029632,3	Ppp1r11	mRNA	44.7767	66.7767	0.613055	4.15999e+08	3.61083e+09
NM_029643,3	Slc52a2	mRNA	19.8833	30.2667	0.634098	3.14445e+09	2.28873e+08
NM_029645,3	Gatc	mRNA	31.0567	38.7267	0.345961	0.0114319	0.00138762
NM_029655,3	Snx7	mRNA	10.1633	21.09	1.08926	3.27908e+06	14654.1
NM_029669,4	Dnajc18	mRNA	0	0.796667	2.1269	1.77731e+07	898182
NM_029673,3	Immt	mRNA	34.7633	52.9767	0.634614	0.00537415	5.9546e+08
NM_029682,4	Stambpl1	mRNA	22.0467	48.75	1.17203	0.087357	0.198299
NM_029730,4	Mospd2	mRNA	0	2.41333	22.4878	1.72129e+07	866615
NM_029735,1	Eprs	mRNA	74.3767	121.1	0.725455	100905	3683.01
NM_029742,3	Klhdc10	mRNA	3.1	6.62	1.10507	0.0199642	0.0026194
NM_029752,2	Bri3bp	mRNA	44.2367	67.3633	0.636204	2.7336e-21	2.33586e-23
NM_029760,2	Nubpl	mRNA	6.77667	12.51	0.914743	0.0470934	0.00713038
NM_029766,3	Dtl	mRNA	10.1367	13.0867	0.396931	0.0359514	0.00519269
NM_029775,2	Dcun1d5	mRNA	47.3133	75.3367	0.702379	2.27382e+09	1.62596e+08
NM_029777,3	Rhbdd1	mRNA	19.3967	47.7533	1.32498	1.08844e-11	1.45307e-13
NM_029780,3	Raf1	mRNA	79.59	132.393	0.765509	9.5214e-20	8.65438e-23
NM_029835,1	Ticrr	mRNA	4.86	6.50667	0.450267	0.0372447	0.00541211
NM_029836,3	Tspyl2	mRNA	7.96667	13.85	0.82967	0.0261079	0.00356761
NM_029852,2	Cep83	mRNA	12.1	23.9167	1.01507	0.027664	5.34984e-06
NM_029872,1	Hnrnpa0	mRNA	73.5733	96.7767	0.428241	3.15673e+09	2.29916e+07
NM_029936,2	Ddx10	mRNA	22.99	31.9567	0.492751	0.0176102	0.00227344
NM_029963,2	Mrps5	mRNA	47.8	72.88	0.633997	493903	194.653
NM_029976,3	Cdkn2aipnl	mRNA	75.25	158.937	1.106	2.20021e-55	8.12444e-58
NM_029979,3	Trim35	mRNA	77.4167	99.9633	0.397934	3.76482e+07	2.02825e+06
NM_030013,3	Cyp20a1	mRNA	21.8433	33.8967	0.666837	7.10262e+07	4.06685e+06
NM_030046,2	Dnajc21	mRNA	14.1267	26.1033	0.916652	1.32361e+08	7.92345e+06
NM_030057,3	Trappc6b	mRNA	48.31	66.16	0.484249	8.65107e+07	7.92884e+09
NM_030096,2	Ddx52	mRNA	21.5	27.5467	0.386666	2.69226e+08	2.2572e+09
NM_030131,3	Cnih4	mRNA	25.8733	34.29	0.439772	0.0127526	0.00156694
NM_030159,1	Troap	mRNA	8.7	16.3233	0.93847	0.00470802	5.12959e+08
NM_030165,3	Csgalnact2	mRNA	13.0067	21.6233	0.753393	0.0263478	0.00360663
NM_030201,3	Hspa13	mRNA	11.1033	17.0867	0.651689	1.81375e+08	1.11322e+07
NM_030210,1	Aacs	mRNA	26.5133	31.1267	0.259225	0.0368776	0.00534218
NM_030225,4	Dlst	mRNA	90.0433	113.477	0.357664	1.49412e+08	1.20104e+08
NM_030229,4	Polr3h	mRNA	14.1367	21.8633	0.662195	1.68563e+09	1.17703e+08
NM_030241,3	Kmt5a	mRNA	23.1267	40.1133	0.827662	0.0216524	0.00287369
NM_030248,2	Cdk5rap3	mRNA	13.7633	22.4033	0.738186	0.0431737	0.00643512
NM_030250,2	Nus1	mRNA	47.2067	53.6067	0.211452	0.0185081	0.00240337
NM_030254,3	Tusc3	mRNA	29.85	40.3833	0.463678	0.0310189	0.00436646
NM_030259,1	Rilpl2	mRNA	127.86	190.55	0.610854	1.43039e+08	1.14541e+08
NM_030262,3	Pofut2	mRNA	57.8633	68.7233	0.273152	0.00427263	4.6087e+08
NM_030678,3	Gys1	mRNA	36.8867	71.2633	0.97545	3.22606e-12	3.71882e-16
NM_030693,2	Atf5	mRNA	62.7733	194.49	1.6618	3.70766e-84	8.60062e-87
NM_030701,3	Hcar2	mRNA	0.79	15.6467	4.33685	7.3393e-21	6.32354e-23
NM_030702,4	Senp3	mRNA	71.5867	91.1467	0.38678	0.0236868	0.00319248
NM_030720,1	Gpr84	mRNA	5.45	41.9833	2.97671	1.13362e-35	6.38629e-36
NM_030724,3	Uck2	mRNA	110.127	187.14	0.792309	2.22583e-12	2.85032e-15
NM_030887,2	Jdp2	mRNA	3.34	30.61	3.2341	1.79971e-27	1.28225e-27
NM_031156,3	Ide	mRNA	39.5133	57.6367	0.569844	498412	15.8087
NM_031195,2	Msr1	mRNA	38.8767	54.3367	0.516059	3.80712e+09	2.79899e+08
NM_031196,3	Slc19a1	mRNA	33.9067	69.81	1.05669	5.0441e+09	3.76573e+08
NM_031256,3	Plekha3	mRNA	20.22	26.8467	0.446218	0.0357302	0.00515735
NM_031843,2	Dpp7	mRNA	67.68	82.5367	0.312336	0.0019164	1.88388e+08
NM_031863,3	Cenpq	mRNA	8.61333	18.2967	1.1179	2.55706e+08	2.13718e+09
NM_033074,3	Tars	mRNA	57.6667	149.287	1.40089	7.73356e-102	1.35461e-104
NM_033075,3	D17H6S56E-5	mRNA	139.26	175.657	0.364193	62.7922	0.161116
NM_033270,2	E2f6	mRNA	10.8267	22.6667	1.09017	2.0215e+08	1.65847e+09
NM_033322,2	Lztfl1	mRNA	7.78	12.5067	0.727837	0.0191802	0.00250155
NM_033398,2	Jmjd6	mRNA	20.4067	37.1233	0.903229	9.45308e+09	7.34819e+08
NM_033521,3	Laptm4b	mRNA	12.2433	22.4533	0.898306	8.40076e+08	5.63537e+07
NM_033523,4	Spred2	mRNA	10.5233	19.68	0.935552	4.23129e+07	2.30059e+06
NM_033526,2	Ubqln4	mRNA	55.1	78.8433	0.542899	58083.4	2073.28
NM_033581,3	Pcdhgc3	mRNA	21.2933	26.1267	0.323195	0.0056611	6.30604e+08
NM_052993,3	C1galt1	mRNA	10.8267	20.2867	0.93281	1.01127e+08	595075
NM_053074,2	Nup62	mRNA	80	102.307	0.380635	7.70169e+07	5.90292e+08
NM_053075,3	Rheb	mRNA	67.4333	109.14	0.726221	1.15823e+07	5.63939e+07
NM_053082,3	Tspan4	mRNA	47.99	63.83	0.436537	0.0391764	0.00573083
NM_053092,3	Kars	mRNA	127.067	167.4	0.427087	1.45491e+08	8.76798e+06
NM_053110,4	Gpnmb	mRNA	5884.03	6396.54	0.150522	6.49528e+08	5.82234e+09
NM_053159,3	Mrpl3	mRNA	68.1867	87.6167	0.38605	0.00836805	9.7413e+08
NM_053163,1	Mrpl36	mRNA	61.52	92	0.610793	0.00120933	1.14358e+08
NM_053164,3	Mrpl43	mRNA	86.03	113.12	0.432531	0.0352369	0.00507364
NM_053173,2	Kifc5b	mRNA	3.53333	6.82667	0.995156	0.0210214	0.0027785
NM_053261,2	Impa2	mRNA	29.43	47.0333	0.709822	2.25352e+07	1.86429e+09
NM_053268,2	Rasa2	mRNA	2.39	5.10667	1.13104	4.86516e+08	4.26898e+09
NM_054043,3	Msi2	mRNA	2.86667	5.87	1.0715	0.0301805	0.00423129
NM_054102,2	Ivns1abp	mRNA	41.2167	48.52	0.269195	0.0101235	0.00120748
NM_057172,3	Fubp1	mRNA	5.3	7.96667	0.632959	0.0424179	0.00630038
NM_058214,3	Recql4	mRNA	3.92333	10.8367	1.50196	6.09874e+06	284965
NM_078477,2	Klf16	mRNA	23.7333	35.4133	0.601294	3.15326e+07	1.67489e+06
NM_078478,5	Ghitm	mRNA	89.73	200.637	1.19191	3.68638e-66	1.16053e-66
NM_080289,2	Grhpr	mRNA	9.70667	21.4167	1.18184	5.41272e+08	4.78532e+09
NM_080419,2	Igsf8	mRNA	135.433	169.68	0.35681	1.37111e+08	8.22725e+06
NM_080452,3	Mrps2	mRNA	68.2467	90.41	0.434836	5.10909e+07	2.82018e+06
NM_080555,2	Plpp3	mRNA	1.01333	3.35667	1.75636	0.00180429	1.76404e+08
NM_080633,2	Aco2	mRNA	206.617	232.187	0.196093	5.59232e+09	4.19354e+08
NM_080635,1	Eif3h	mRNA	546.65	624.847	0.221769	0.0146804	0.00183891
NM_080837,2	Mydgf	mRNA	87.2767	128.873	0.588871	1.06447e+08	6.28648e+06
NM_080848,2	Wdr5	mRNA	35.65	44.99	0.358867	0.00268611	2.74035e+08
NM_130447,3	Dusp16	mRNA	3.16333	8.35667	1.42487	2.33746e+07	1.2045e+06
NM_130450,2	Elovl6	mRNA	6.93333	12.3133	0.856372	55802.3	198789
NM_130796,4	Snx18	mRNA	16.2533	25.1567	0.65304	8.48713e+08	5.69532e+07
NM_130881,2	Pabpc4	mRNA	56.3833	73.63	0.409731	0.00573207	6.39428e+08
NM_130889,2	Anp32b	mRNA	285.983	482.993	0.781732	5.09363e-23	4.06314e-26
NM_133167,3	Parvb	mRNA	65.68	79.4133	0.300088	1.68443e+08	1.36359e+09
NM_133196,6	Cstf2	mRNA	26.4333	40.2133	0.627928	8.84077e+08	5.95565e+07
NM_133206,3	Znrf1	mRNA	16.23	22.95	0.536634	0.00196387	1.93612e+08
NM_133234,2	Bbc3	mRNA	26.31	45.3733	0.817892	3.45674e+07	1.84591e+06
NM_133648,2	Slc12a6	mRNA	6.98	12.7233	0.888104	0.00747344	8.58136e+08
NM_133662,2	Ier3	mRNA	64.0967	111.663	0.831822	3750.49	130944
NM_133666,3	Ndufv1	mRNA	60.91	71.81	0.267593	0.0332574	0.00473509
NM_133679,2	Cryzl1	mRNA	18.0333	46.7967	1.40062	1.22556e-13	1.46498e-15
NM_133705,2	Pycr2	mRNA	41.79	55.52	0.439395	0.00481117	5.25565e+08
NM_133706,2	Tmem97	mRNA	98.8433	165.93	0.772798	1.0743e-11	1.43165e-13
NM_133719,2	Metrn	mRNA	19.2767	27.3933	0.534568	0.014758	0.00185213
NM_133722,2	Abhd17c	mRNA	58.34	78.6033	0.452506	9.60808e+08	8.90601e+08
NM_133740,2	Prmt3	mRNA	22.7333	36.24	0.70258	509172	161.741
NM_133747,2	Fam98a	mRNA	24.1567	36.3467	0.616309	2.22676e+06	97035.7
NM_133749,2	Emc7	mRNA	86.46	122.3	0.526432	1.72323e+08	1.05278e+06
NM_133750,4	Fam118a	mRNA	4.35	9.37667	1.13596	0.00138826	1.32888e+08
NM_133753,1	Errfi1	mRNA	3.15333	6.75	1.12619	0.00228857	2.29415e+08
NM_133757,2	Pgs1	mRNA	43.67	66.8233	0.641415	1.78487e+06	76638.7
NM_133768,4	Asl	mRNA	37.8067	49.2467	0.41426	0.0481147	0.00732569
NM_133769,3	Cyfip2	mRNA	17.82	33.45	0.933737	0.00056138	1.04976e-06
NM_133771,2	Memo1	mRNA	50.79	69.2067	0.474545	8.69238e+08	5.83923e+07
NM_133772,2	Ssbp4	mRNA	108.66	138.747	0.380408	1.0249e+06	4.92972e+07
NM_133777,2	Ube2s	mRNA	292.063	522.643	0.865886	9.32815e-09	1.43079e-08
NM_133783,2	Ptges2	mRNA	16.8633	24.3767	0.561277	0.00930551	0.00109736
NM_133784,3	Wwtr1	mRNA	0	1.19667	8.24084	0.0130159	0.00160237
NM_133786,3	Smc4	mRNA	30.74	46.2067	0.616332	91713.9	29893.3
NM_133787,2	Nmd3	mRNA	52.53	78.3467	0.601515	2.43253e+06	106521
NM_133794,2	Qars	mRNA	117.307	148.777	0.368302	3.85323e+06	174189
NM_133795,1	Ttc1	mRNA	41.0367	64.44	0.684435	2.99583e+08	1.90257e+06
NM_133807,1	Lrrc59	mRNA	187.407	217.477	0.241912	7.60227e+09	5.81592e+08
NM_133819,3	Ppp1r15b	mRNA	27.4333	38.83	0.526533	7.64644e+07	441986
NM_133826,5	Atp6v1h	mRNA	95.03	113.427	0.286612	0.0150521	0.00189616
NM_133831,3	Nop53	mRNA	191.407	235.517	0.329264	0.00363642	3.851e+08
NM_133834,2	Hnrnpf	mRNA	128.567	242.85	0.946088	2.94097e-10	4.22554e-10
NM_133839,2	Mmadhc	mRNA	29.7467	43.6267	0.581368	0.00290915	2.99038e+08
NM_133865,2	Dclre1b	mRNA	5.53667	12.87	1.23115	0.00551418	6.12647e+08
NM_133878,3	Rcc1	mRNA	29.0333	50.52	0.823666	19435.2	730.081
NM_133884,2	Gpn2	mRNA	22.2733	30.8033	0.502319	0.0443224	0.00662838
NM_133888,2	Smpdl3b	mRNA	41.0767	72.0167	0.837112	6.6864e-07	1.13162e-08
NM_133900,4	Psph	mRNA	8.86333	68.5567	2.98831	6.08361e-64	1.95841e-67
NM_133916,2	Eif3b	mRNA	253.91	355.77	0.514428	3.36452e-15	3.43245e-19
NM_133925,2	Rbm28	mRNA	16.7933	24.9833	0.610101	4.78025e+09	3.55743e+08
NM_133927,1	Itfg2	mRNA	5.66	11.29	1.0403	0.0152169	0.00191944
NM_133928,2	Chchd4	mRNA	54.68	97.69	0.86339	0.00323641	6.64947e-05
NM_133933,4	Rpn1	mRNA	138.543	207.757	0.614973	2.97843e-27	2.00221e-32
NM_133934,4	Isy1	mRNA	30.13	44.1133	0.583341	4.50996e+08	3.93809e+08
NM_133939,1	Lsm8	mRNA	29.9667	46.9967	0.671122	0.0351315	0.00505265
NM_133940,3	Fbxl14	mRNA	16.79	19.7967	0.266342	0.0443236	0.0066296
NM_133942,2	Plekha1	mRNA	1.59	5.38	1.79283	2.44005e+08	2.0324e+09
NM_133948,5	Psip1	mRNA	15.8567	20.1267	0.371838	0.0141944	0.00176863
NM_133964,2	Dohh	mRNA	62.2133	92.2867	0.600533	4.38569e+07	2.39284e+06
NM_133976,2	Imp3	mRNA	88.0667	166.257	0.945408	286156	10979.7
NM_133981,2	Alg9	mRNA	20.6667	30.35	0.578515	3.82401e+08	3.29397e+09
NM_133993,3	Pwp1	mRNA	42.5767	70.34	0.749942	16.923	44.9442
NM_134007,4	Cisd1	mRNA	27.37	45.7167	0.768909	0.00573435	6.39985e+08
NM_134009,3	Ncln	mRNA	77.58	110.55	0.536557	614212	287228
NM_134010,2	Nup107	mRNA	17.7833	25.2667	0.535731	1.73806e+08	1.41153e+09
NM_134028,2	Tubg2	mRNA	0	0.863333	6.3457	0.0175338	0.00226191
NM_134038,2	Slc16a6	mRNA	15.9667	27.61	0.81209	2.97575e+06	131717
NM_134040,1	Ddx1	mRNA	71.8433	101.03	0.520226	58.5309	0.000140484
NM_134044,3	Vipas39	mRNA	0	1.25333	20.8676	1.15261e+08	6.84796e+06
NM_134050,4	Rab15	mRNA	1.64667	8.84667	2.46841	135703	4085.83
NM_134052,2	Adi1	mRNA	78.9133	116.777	0.597395	28377.8	982.041
NM_134059,2	Ddx41	mRNA	92.48	110.817	0.294081	0.00838009	9.76127e+08
NM_134067,4	AW209491	mRNA	7.75667	14.6433	0.922809	0.0338938	0.00484622
NM_134079,4	Adk	mRNA	23.4133	41.3233	0.858279	0.00380977	4.05352e+08
NM_134084,1	Ppif	mRNA	34.7033	46.1233	0.432834	0.0226122	0.00302278
NM_134092,3	Mtbp	mRNA	2.24333	7.15667	1.68544	0.00154558	1.49228e+08
NM_134095,2	Desi1	mRNA	19.6467	30.8367	0.676715	7.03683e+09	5.36169e+08
NM_134118,5	Tecr	mRNA	320.083	376.367	0.257215	1.1507e+08	6.83164e+06
NM_134122,2	Nrm	mRNA	28.85	37.6	0.4075	0.00524841	5.7954e+08
NM_134133,2	Smim3	mRNA	3.09	7.20333	1.25239	0.00413994	4.44695e+08
NM_134137,2	Lars	mRNA	36.6533	87.34	1.27689	1.48589e-13	1.6214e-17
NM_134138,1	Psmg2	mRNA	33.8067	60.9	0.876056	5.53768e+07	3.07379e+06
NM_134139,1	Wdr74	mRNA	43.2433	101.23	1.2584	0.0263278	0.000618824
NM_134151,4	Yars	mRNA	30.5233	75.6733	1.33348	0.137278	2.77499e-05
NM_134188,3	Acot2	mRNA	15.8833	31.4933	1.01101	5.13641e+06	236474
NM_134255,3	Elovl5	mRNA	46.9167	57.2333	0.311602	0.0400174	0.00587847
NM_134469,4	Fdps	mRNA	130.157	178.1	0.482341	8.34206e+08	5.59402e+07
NM_138586,3	Exosc5	mRNA	101.727	172.987	0.795629	501494	19788.2
NM_138591,2	Gfm1	mRNA	53.8867	77.08	0.544728	4141.56	13057.9
NM_138592,4	Usp39	mRNA	27.58	44.5167	0.724735	0.00255572	2.5928e+07
NM_138596,2	Med10	mRNA	56.26	75.7833	0.458341	0.0279909	0.0038766
NM_138598,5	Fam104a	mRNA	43.8433	52.58	0.293137	0.0221232	0.00294403
NM_138599,5	Tomm70a	mRNA	73.3267	102.39	0.510856	0.0019959	4.06296e-05
NM_138602,4	Praf2	mRNA	31.2733	45.2233	0.555169	0.0110666	0.00133804
NM_138668,2	Ufsp2	mRNA	57.74	80.6233	0.514455	1.08423e+08	8.482e+08
NM_138669,1	Eif4a3	mRNA	138.463	177.18	0.382445	4.87413e+06	2.68009e+06
NM_138744,3	Ssx2ip	mRNA	0	3.05333	9.17831	2.97494e+07	1.14429e+06
NM_138747,2	Nop2	mRNA	82.6533	139.153	0.780123	3.65996e-18	3.54327e-20
NM_139063,1	Bloc1s5	mRNA	29.1467	47.3133	0.730303	1.25118e+09	8.57378e+07
NM_139117,2	Ybx3	mRNA	73.5067	153.153	1.08626	4.2753	1.16276
NM_139143,3	Slc39a6	mRNA	75.2833	97.8333	0.399677	0.00100159	9.31487e+09
NM_139236,3	Nol6	mRNA	67.7133	79.64	0.262977	0.00416467	4.47844e+08
NM_139308,2	Stard7	mRNA	36.1767	44.8233	0.334848	0.00817185	9.48389e+08
NM_144491,2	Dph1	mRNA	34.9533	48.4367	0.504758	1.79734e+08	1.46393e+09
NM_144500,3	Osbpl2	mRNA	26.37	50.56	0.967062	6.8724e-19	6.44181e-22
NM_144514,2	Commd1	mRNA	58.88	88.76	0.622432	0.0045511	4.94139e+08
NM_144519,4	Zfp639	mRNA	2.43333	8.15667	1.76506	0.0318174	0.00449488
NM_144523,2	Zfp622	mRNA	34.9467	41.2933	0.272052	0.0121429	0.00148498
NM_144526,3	Pimreg	mRNA	33.14	47.79	0.560571	1.45213e+07	1.16385e+09
NM_144528,3	Rnf126	mRNA	102.233	186.487	0.897079	9.74731e-23	8.2137e-23
NM_144541,1	Babam2	mRNA	42.0967	54.9667	0.407023	0.0328159	0.00466291
NM_144543,2	Thyn1	mRNA	41.0567	73.1667	0.851182	2.67166e+06	1.17688e+07
NM_144545,4	Eif3j1	mRNA	58.26	107.797	0.919725	1.06632e-19	9.74272e-21
NM_144553,2	Dlgap5	mRNA	10.9333	16.8667	0.661962	0.00750013	8.6191e+08
NM_144797,3	Metrnl	mRNA	82.8167	138.397	0.773791	0.0013011	2.36217e-07
NM_144798,6	Slc30a6	mRNA	14.5	21.5467	0.596182	0.00207135	2.05237e+08
NM_144802,4	Hnrnpll	mRNA	36.0633	49.2367	0.477037	5.64842e+06	2.62185e+07
NM_144808,4	Slc39a14	mRNA	10.57	26.51	1.35073	1.81859e-06	2.82386e-08
NM_144829,1	Aarsd1	mRNA	21.27	38.2467	0.876549	9.58614e+08	6.49181e+07
NM_144835,4	Heatr1	mRNA	30.4533	37.42	0.319291	0.0304796	0.00427899
NM_144862,3	Lims2	mRNA	56.9667	68.9467	0.297719	0.0135712	0.00168167
NM_144866,3	Etf1	mRNA	90.8833	143.47	0.682185	1.54425	0.0382343
NM_144880,4	Ppp2r5a	mRNA	96.8733	114.227	0.263857	8.99375e+08	8.27483e+09
NM_144884,2	Tor1a	mRNA	42.8867	57.76	0.457614	8.76354e+08	8.03606e+09
NM_144886,2	Exosc2	mRNA	18.97	33.1033	0.832992	4.17706e+06	16333.7
NM_144892,1	Ncoa5	mRNA	21.5833	26.8867	0.343084	0.00737971	8.45277e+08
NM_144893,2	Slc35c2	mRNA	31.7367	41.08	0.401564	0.0272676	0.00375449
NM_144898,2	Msto1	mRNA	46.14	56.1233	0.308562	0.0223117	0.00297282
NM_144907,1	Sesn2	mRNA	21.5233	64.3967	1.60371	1.36682e-20	1.11618e-24
NM_144918,2	Smyd5	mRNA	63.2633	107.103	0.790821	9.69102e-06	1.74565e-07
NM_144931,3	Nae1	mRNA	17.2867	25.29	0.570398	0.016533	0.00211441
NM_144958,4	Eif4a1	mRNA	521.27	658.61	0.366004	1.69017e+08	1.03138e+07
NM_145139,2	Eif3l	mRNA	296.433	332.947	0.193392	0.00238664	2.40489e+08
NM_145147,5	Gtpbp6	mRNA	5.07	13.57	1.47286	5.75015e+08	5.10404e+09
NM_145158,3	Emilin2	mRNA	114.107	154.93	0.4709	560693	178.904
NM_145215,2	Abhd11	mRNA	13.66	31.31	1.23226	1.44502e+08	8.69468e+06
NM_145354,5	Nsun2	mRNA	96.2967	154.997	0.7172	3.90784e-20	3.61674e-19
NM_145367,4	Txndc5	mRNA	110.96	155.33	0.515854	112.975	0.0275705
NM_145371,4	Eif2b1	mRNA	35.2967	58.79	0.770977	3.95458e+08	2.54609e+07
NM_145375,4	Tm6sf1	mRNA	39.3967	54.3433	0.493448	4.94866e+08	3.21891e+07
NM_145380,2	Eif3m	mRNA	142.307	170.91	0.294932	0.0253222	0.00344466
NM_145381,2	Lactb2	mRNA	24.82	38.7067	0.674012	1.97516e+08	1.61951e+09
NM_145392,2	Bag2	mRNA	19.6133	27.53	0.518546	4.14556e+08	3.59634e+08
NM_145396,4	Tbl3	mRNA	35.7767	63.81	0.859055	0.096427	0.00219572
NM_145404,1	Prmt7	mRNA	36.1533	66.6033	0.906087	1.35469e-12	1.71873e-12
NM_145414,2	Nsun5	mRNA	10.0333	18.22	0.881386	0.0163794	0.00209205
NM_145416,3	Kri1	mRNA	27.0433	39.89	0.592025	2.21168e+09	1.57591e+08
NM_145427,2	Atpaf2	mRNA	27.0633	35.9733	0.434777	0.0099534	0.00118436
NM_145431,2	Nle1	mRNA	25.9267	55.73	1.13913	0.465781	0.0111244
NM_145445,4	Eif2b2	mRNA	52.7667	65.1867	0.335411	0.00738986	8.46964e+08
NM_145460,2	Oxnad1	mRNA	14.2933	33.48	1.26176	7.82352e-06	1.4e-07
NM_145472,2	C030006K11Rik	mRNA	20.63	32.07	0.66143	1.55108e+08	9.40262e+06
NM_145478,2	Pim3	mRNA	13.12	36.37	1.49753	3.20733e-12	3.68964e-14
NM_145480,1	Rfc4	mRNA	15.2167	26.5733	0.838228	0.0200256	0.00262982
NM_145494,2	Me2	mRNA	34.0167	52.2967	0.649952	191.557	5.45918
NM_145508,2	Dyrk3	mRNA	9.34	19.0933	1.06296	0.038184	0.00557572
NM_145522,4	Rabepk	mRNA	9.18667	20.0467	1.16333	2.47842e+08	2.06677e+09
NM_145528,3	Atg13	mRNA	51.2033	57.4867	0.197196	0.0465693	0.00703274
NM_145529,3	Cstf3	mRNA	15.68	21.8167	0.507648	0.00155026	1.49789e+08
NM_145538,2	Tmem189	mRNA	302.653	439.363	0.563887	2.12184e-17	2.12952e-20
NM_145542,3	Ahcyl1	mRNA	79.4433	127.613	0.70908	1.57816e-06	2.72322e-06
NM_145552,2	Gnl2	mRNA	53.57	89.7467	0.773668	0.00500726	0.000104301
NM_145569,4	Mat2a	mRNA	126.163	206.867	0.736974	0.0317583	0.00070437
NM_145575,3	Cald1	mRNA	1.25333	3.68333	1.57577	0.00449628	4.87548e+08
NM_145578,3	Ube2m	mRNA	92.3533	161.97	0.833727	3.98041	0.100813
NM_145585,2	Thumpd1	mRNA	33.2367	46.1567	0.505814	1.53624e+07	76908.3
NM_145588,1	Kif22	mRNA	17.9833	28.6767	0.7021	3.54368e+07	1.89653e+06
NM_145600,1	Zfp330	mRNA	30.4167	52.8967	0.83145	2.19265e+08	1.36825e+07
NM_145602,3	Ndrg4	mRNA	0	1.15667	2.08051	1.47635e+08	8.91814e+06
NM_145610,2	Ppan	mRNA	76.77	148.667	0.984959	5.54885e-08	8.40595e-10
NM_145614,4	Dlat	mRNA	29.77	42.1733	0.530769	1.3125e+06	5530
NM_145620,4	Rrp9	mRNA	32.75	76.6833	1.26299	0.000109864	0.000208042
NM_145632,2	Polr2h	mRNA	24.69	43.3467	0.838303	0.00587307	6.5644e+08
NM_145705,3	Tinf2	mRNA	11.15	18.6333	0.767742	1.90623e+08	1.55713e+08
NM_145706,2	Nup43	mRNA	23.99	46.63	0.981654	27733.6	7.98258
NM_145836,2	Irf2bpl	mRNA	38.43	62.5567	0.729047	36655.4	1277.17
NM_145926,3	Mgat4b	mRNA	137.327	171.18	0.34495	1.83892e+09	1.29104e+08
NM_145939,2	Alg3	mRNA	28.37	67.7133	1.28368	4.26873e-13	5.32493e-15
NM_145943,1	Sde2	mRNA	21.0333	25.7333	0.317042	0.0315195	0.00444811
NM_145950,4	Osgin2	mRNA	4.71	29.1567	2.66281	1.66652e-15	1.83034e-17
NM_145953,2	Cth	mRNA	5.76333	158.903	4.81881	0	0
NM_145955,3	Mcmbp	mRNA	44.25	50.61	0.219947	0.0442094	0.00660834
NM_145965,2	Gphn	mRNA	12.2767	18.69	0.629795	2.63193e+08	2.20413e+09
NM_145972,4	Nepro	mRNA	8.64333	15.18	0.842045	9.69555e+08	6.57279e+07
NM_145990,4	Cdk5rap2	mRNA	4.87667	6.86667	0.521607	5.70523e+08	5.06282e+09
NM_145993,5	L3mbtl2	mRNA	19.8633	27.0333	0.472943	1.93688e+08	1.19568e+07
NM_146003,2	Senp6	mRNA	11.36	15.8967	0.51477	0.0108275	0.00130503
NM_146006,2	Lss	mRNA	9.55	14.0633	0.593478	8.03848e+06	3.80547e+07
NM_146014,3	Ccm2	mRNA	27.97	39.57	0.531867	0.00986337	0.00117225
NM_146032,3	Srp68	mRNA	68.5733	94.12	0.484129	1.34071e+06	56710.3
NM_146036,1	Ahsa1	mRNA	201.143	245.58	0.318543	0.00221711	2.21464e+08
NM_146040,1	Cdca7l	mRNA	27.7933	39.3867	0.54037	0.018399	0.0023866
NM_146041,2	Gmds	mRNA	13.5367	23.12	0.816962	0.00697742	7.93417e+06
NM_146045,2	B4galt7	mRNA	16.36	27.1233	0.763289	2.28871e+09	1.63715e+07
NM_146047,2	Clptm1l	mRNA	126.037	146.493	0.24542	3.70661e+08	3.18484e+09
NM_146057,3	Dap	mRNA	178.527	233.943	0.422067	2.21168e+09	1.57495e+08
NM_146064,1	Soat2	mRNA	1.27667	23.6533	4.26398	6.52457e-45	2.82623e-45
NM_146066,2	Gspt1	mRNA	37.4633	51.67	0.489442	2.22984e+06	972228
NM_146068,4	Spidr	mRNA	8.96667	16.9167	0.947963	9.08024e+08	8.36516e+09
NM_146074,1	Tfb1m	mRNA	10.7867	21.3967	1.01334	0.0175661	0.00226692
NM_146075,2	Lemd2	mRNA	25.4333	34.7867	0.481929	0.00345384	3.63313e+08
NM_146090,5	Zadh2	mRNA	12.35	18.6633	0.623521	2.5313e+08	1.59438e+07
NM_146093,1	Ubxn1	mRNA	199.443	265.303	0.443262	0.00187896	1.84574e+08
NM_146097,3	Cbwd1	mRNA	6.97667	13.74	1.00787	2.0511e+09	1.45117e+08
NM_146103,2	Tmem185b	mRNA	21.7967	34.5467	0.691509	1.17522e+07	5.73882e+06
NM_146108,2	Hibch	mRNA	14.6467	25.2867	0.813609	0.00862256	0.00100764
NM_146144,4	Usp1	mRNA	8.05667	24.9233	1.64547	7.45177e+08	4.96526e+07
NM_146154,3	Ppp1r8	mRNA	36.5233	53.56	0.582511	3.23502e+06	144419
NM_146193,2	Btbd1	mRNA	43.9967	51.3467	0.253779	0.0144859	0.00181147
NM_146200,1	Eif3c	mRNA	246.367	430.137	0.830653	2.56804e-24	1.98771e-26
NM_146211,3	Colgalt1	mRNA	151.663	176.997	0.252079	8.62448e+08	5.78953e+07
NM_146217,4	Aars	mRNA	18.4	71.0667	1.97208	0.475864	9.88965e-05
NM_146229,2	Dync1li1	mRNA	51.5533	100.413	0.985369	3.30447e-15	3.67624e-15
NM_146238,4	Gemin8	mRNA	2.4	8.45667	1.85502	0.00663841	7.50783e+08
NM_146247,1	Mettl22	mRNA	5.29	10.6233	1.04115	0.0272471	0.00375037
NM_146249,4	Zfp119b	mRNA	0	1.01667	6.67829	0.00807555	9.36448e+08
NM_147153,3	Vps39	mRNA	5.54	10.4467	0.953626	6.64353e+09	5.04944e+08
NM_147155,2	Tagap1	mRNA	10.9167	18.1867	0.768195	1.16079e+09	7.93241e+07
NM_148952,1	E2f4	mRNA	119.287	161.373	0.463632	103.509	287.641
NM_152220,2	Stx3	mRNA	6.08333	11.6533	0.960064	2.1922e+09	1.56033e+08
NM_152800,3	Tor2a	mRNA	48.02	93.65	0.993323	0.049463	9.7645e-06
NM_152804,2	Plk2	mRNA	57.5067	107.59	0.93183	3.21027e-17	3.25229e-20
NM_152807,3	Ccdc137	mRNA	14.93	27.7367	0.924373	20757.1	7.05547
NM_152814,2	Zfp566	mRNA	1.66667	4.57333	1.48447	0.0322704	0.00456935
NM_152817,4	Ttc27	mRNA	14.0533	27.2267	0.987646	652591	2.61827e+06
NM_152822,3	Las1l	mRNA	16.9567	31.09	0.903882	1.18416e+07	4344.55
NM_152824,1	Rbm17	mRNA	92.1467	145.033	0.684085	13.5589	35.753
NM_153053,4	Sf3b4	mRNA	182.84	224.79	0.326011	5.22486e+06	241050
NM_153055,3	Sec63	mRNA	21.04	30.82	0.584424	1.08428e+08	8.48494e+08
NM_153057,4	Nomo1	mRNA	79.2267	134.107	0.785868	8.29817e-19	7.83717e-20
NM_153059,1	Tmem5	mRNA	17.8633	27.8567	0.667895	0.00208192	2.06383e+08
NM_153062,2	Slc37a1	mRNA	0	0.703333	6.7687	0.00693995	7.88828e+08
NM_153065,3	Ddx27	mRNA	47.1833	68.74	0.568881	2.30766e+07	8745.15
NM_153080,2	Tom1l2	mRNA	9.63	16.2233	0.793368	1.65242e+08	1.33533e+09
NM_153092,4	Nupl2	mRNA	12.0433	16.4833	0.476621	0.0216127	0.0028669
NM_153098,3	Cd109	mRNA	5.93	9.56	0.71392	5.0699e+08	3.30257e+07
NM_153116,1	Gtpbp10	mRNA	7.35	10.6933	0.563527	0.0237813	0.00320916
NM_153121,2	Lysmd1	mRNA	3.32667	7.34667	1.17024	0.0256531	0.00349271
NM_153126,2	Nat10	mRNA	29.99	41.4733	0.498699	7.82555e+07	4.53636e+06
[truncated: 4,487 more rows]
