# Supplementary material for: Regulation of metabolic and transcriptional responses by the thyroid hormone in cellular models of murine macrophages
Source: Front Immunol. 2022 Jul 22;13:923727. doi: 10.3389/fimmu.2022.923727 (PMC9353060; doi:10.3389/fimmu.2022.923727)
Supplement: Supplementary file 3 [file Table_2.xls]

## Sheet: 1638284450729_8bcb4be01001
List of common T3 regulated transcripts in immortal and primary BMDM, showing average expression, signifacance and the KEEG pathways an GO-P processes involved
Up-regulated by T3 in both I-BMDM and P-BMDM
RNA ID	Symbol	Type	Control average	T3 average	P_Control average	P_T3 average	log2 (T3 / Control)	log2 (P_T3 / P_Control)	P_T3 average	Qvalue (T3 / Control)	Qvalue (P_T3 / P_Control)	Pvalue(T3 / Control)	Pvalue(P_T3 / P_Control)	KEGG Pathway Desc	GO_P Desc
NM_001122829,1	Upf1	mRNA	1.95333	6.58333	0	1.59	1.76509	22.0218	1.59	1.54011e+08	1.14548e+06	1.24056e+09	2724.6	03015///mRNA surveillance pathway+++03013///RNA transport	GO:0071222///cellular response to lipopolysaccharide+++GO:0000184///nuclear-transcribed mRNA catabolic process, nonsense-mediated decay+++GO:0032204///regulation of telomere maintenance+++GO:0000956///nuclear-transcribed mRNA catabolic process+++GO:0044770///cell cycle phase transition+++GO:0009048///dosage compensation by inactivation of X chromosome+++GO:0006449///regulation of translational te…
NM_001130453,1	Nfe2l1	mRNA	12.0833	49.8367	0	1.05	2.05719	21.0568	1.05	0.00272603	1.46401e+08	2.7843e+07	1.63062e+06		GO:0036003///positive regulation of transcription from RNA polymerase II promoter in response to stress+++GO:0042632///cholesterol homeostasis+++GO:0000122///negative regulation of transcription by RNA polymerase II+++GO:0034599///cellular response to oxidative stress+++GO:0055088///lipid homeostasis+++GO:1901329///regulation of odontoblast differentiation+++GO:0071397///cellular response to chol…
NM_001252316,1	Shmt2	mRNA	24.47	101.93	3.3	11.7633	2.09756	1.80603	11.7633	8.46764e+07	0.00433372	7.74468e+09	7.52286e+09	01230///Biosynthesis of amino acids+++01100///Metabolic pathways+++01120///Microbial metabolism in diverse environments+++00460///Cyanoamino acid metabolism+++00680///Methane metabolism+++00630///Glyoxylate and dicarboxylate metabolism+++00260///Glycine, serine and threonine metabolism+++00670///One carbon pool by folate+++01130///Biosynthesis of antibiotics+++01110///Biosynthesis of secondary me…	GO:0051289///protein homotetramerization+++GO:1904482///cellular response to tetrahydrofolate+++GO:0046655///folic acid metabolic process+++GO:0008284///positive regulation of cell proliferation+++GO:0019264///glycine biosynthetic process from serine+++GO:0006564///L-serine biosynthetic process+++GO:0070536///protein K63-linked deubiquitination+++GO:0006730///one-carbon metabolic process+++GO:190…
NM_001284523,1	Larp4	mRNA	9.19333	16.13	5.41667	14.01	0.849824	1.37927	14.01	0.00310409	0.0142763	3.2182e+08	2.71294e+07		GO:0045727///positive regulation of translation+++GO:0022604///regulation of cell morphogenesis+++GO:0006412///translation+++GO:0007010///cytoskeleton organization
NM_007715,6	Clock	mRNA	0	0.76	0	1.78	8.64178	9.97497	1.78	0.00462349	4.53286e+07	5.02765e+08	3.65955e+07	04710///Circadian rhythm+++04728///Dopaminergic synapse+++04711///Circadian rhythm - fly	GO:0016573///histone acetylation+++GO:0006355///regulation of transcription, DNA-templated+++GO:0007623///circadian rhythm+++GO:0000077///DNA damage checkpoint+++GO:0050729///positive regulation of inflammatory response+++GO:0032922///circadian regulation of gene expression+++GO:0048511///rhythmic process+++GO:0051775///response to redox state+++GO:0045893///positive regulation of transcription, …
NM_145575,3	Cald1	mRNA	1.25333	3.68333	0.0266667	2.31	1.57577	6.59289	2.31	0.00449628	1.60624e+08	4.87548e+08	2.52376e+08	04270///Vascular smooth muscle contraction	GO:0006940///regulation of smooth muscle contraction+++GO:0006936///muscle contraction+++GO:0032092///positive regulation of protein binding+++GO:0071559///response to transforming growth factor beta+++GO:0051017///actin filament bundle assembly
XM_006495484,3	Cspp1	mRNA	0	1.64333	0	0.666667	8.63957	20.7221	0.666667	0.00484339	5.40377e+08	5.29753e+08	7.51416e+06		GO:0051781///positive regulation of cell division+++GO:0032467///positive regulation of cytokinesis
XM_006507310,3	Ctbp2	mRNA	0	2.72667	0.00666667	1.98667	8.60131	20.8393	1.98667	7.84175e+07	4.33925e+07	454946	34799.8	04310///Wnt signaling pathway+++04330///Notch signaling pathway	GO:1990830///cellular response to leukemia inhibitory factor+++GO:0048386///positive regulation of retinoic acid receptor signaling pathway+++GO:0048790///maintenance of presynaptic active zone structure+++GO:0055114///oxidation-reduction process+++GO:0045892///negative regulation of transcription, DNA-templated+++GO:0045944///positive regulation of transcription by RNA polymerase II+++GO:0030154…
XM_006510754,3	Lrrc49	mRNA	0	1.01	0	1.50667	7.13889	21.157	1.50667	0.0137574	9.33414e+07	0.00170701	94144.1		GO:0018095///protein polyglutamylation+++GO:0036158///outer dynein arm assembly
XM_006510856,2	Pkm	mRNA	0	1.44	0	2.11	20.668	21.279	2.11	2.01342e+08	5.63958e+07	1.24722e+07	47490.7	01230///Biosynthesis of amino acids+++01100///Metabolic pathways+++01110///Biosynthesis of secondary metabolites+++01120///Microbial metabolism in diverse environments+++00620///Pyruvate metabolism+++01130///Biosynthesis of antibiotics+++01200///Carbon metabolism+++04922///Glucagon signaling pathway+++00010///Glycolysis / Gluconeogenesis+++00230///Purine metabolism	GO:0042866///pyruvate biosynthetic process+++GO:1903672///positive regulation of sprouting angiogenesis+++GO:0006006///glucose metabolic process+++GO:0043403///skeletal muscle tissue regeneration+++GO:0006096///glycolytic process+++GO:0008152///metabolic process+++GO:0016310///phosphorylation+++GO:0051289///protein homotetramerization+++GO:0001889///liver development+++GO:0006754///ATP biosynthet…
XM_006526494,3	Zfp236	mRNA	0	0.763333	0	0.57	8.74473	21.659	0.57	6.5042e+07	9.30176e+06	367324	42225.3		GO:0071333///cellular response to glucose stimulus+++GO:0008150///biological_process
XM_006535090,2	Zfp644	mRNA	0	0.793333	0	0.47	7.94844	20.6416	0.47	0.0225752	7.15062e+08	0.00301648	1.04502e+06		GO:0008150///biological_process
XM_011238760,2	Ifi203	mRNA	0	0.9	0	0.776667	21.3869	21.115	0.776667	9.58076e+06	1.12663e+08	4.58548e+06	118786	04621///NOD-like receptor signaling pathway	GO:0000122///negative regulation of transcription by RNA polymerase II+++GO:0040008///regulation of growth+++GO:0002218///activation of innate immune response+++GO:0035458///cellular response to interferon-beta+++GO:0030308///negative regulation of cell growth
XM_011239708,2	Ncoa6	mRNA	0	0.523333	0	0.773333	20.9764	21.5455	0.773333	7.0604e+07	1.35326e+07	4.03933e+06	70256.7		GO:0007420///brain development+++GO:0006974///cellular response to DNA damage stimulus+++GO:0010468///regulation of gene expression+++GO:0007507///heart development+++GO:1903204///negative regulation of oxidative stress-induced neuron death+++GO:1902083///negative regulation of peptidyl-cysteine S-nitrosylation+++GO:0045893///positive regulation of transcription, DNA-templated+++GO:0080182///hist…
XM_011243976,2	Vipas39	mRNA	0	3.49667	0	3.36	8.88889	8.89142	3.36	0.00395145	1.5768e+09	4.22485e+08	2.39456e+07		GO:0015031///protein transport+++GO:0030199///collagen fibril organization+++GO:0043687///post-translational protein modification+++GO:0006886///intracellular protein transport+++GO:0030154///cell differentiation+++GO:0008333///endosome to lysosome transport+++GO:0007283///spermatogenesis+++GO:0032963///collagen metabolic process+++GO:0017185///peptidyl-lysine hydroxylation
XM_011248919,2	Kdm6b	mRNA	0	0.43	0	1.66333	20.6028	22.5988	1.66333	2.19265e+08	19019.9	1.3678e+07	14.5849		GO:0045944///positive regulation of transcription by RNA polymerase II+++GO:0016577///histone demethylation+++GO:0055114///oxidation-reduction process+++GO:0071557///histone H3-K27 demethylation+++GO:0048333///mesodermal cell differentiation+++GO:0070301///cellular response to hydrogen peroxide+++GO:0006325///chromatin organization+++GO:0120162///positive regulation of cold-induced thermogenesis+…
XM_017312368,1	Med25	mRNA	0	1.19	0	1.78667	7.89855	8.57102	1.78667	0.0296506	0.0413429	0.00414015	8.92593e+08		GO:0006351///transcription, DNA-templated+++GO:0000122///negative regulation of transcription by RNA polymerase II+++GO:0048147///negative regulation of fibroblast proliferation+++GO:2001178///positive regulation of mediator complex assembly+++GO:0071158///positive regulation of cell cycle arrest+++GO:0035563///positive regulation of chromatin binding+++GO:0045944///positive regulation of transcr…
XM_017312721,1	Gatad2a	mRNA	0	2.36667	0	1.45667	22.2574	21.5174	1.45667	35794	1.89027e+07	124462	108944		GO:0001842///neural fold formation+++GO:0021506///anterior neuropore closure+++GO:0001568///blood vessel development+++GO:0045892///negative regulation of transcription, DNA-templated+++GO:0000122///negative regulation of transcription by RNA polymerase II+++GO:0001701///in utero embryonic development+++GO:0012501///programmed cell death+++GO:0010172///embryonic body morphogenesis
XM_017312894,1	Galns	mRNA	0	1.40333	0	6.10333	20.7537	22.8864	6.10333	1.80165e+08	5.62178e+07	1.10495e+07	470581	04142///Lysosome+++01100///Metabolic pathways+++00531///Glycosaminoglycan degradation	GO:0008152///metabolic process
XM_017315415,1	Naip5	mRNA	0	0.943333	0	0.576667	21.0866	20.7632	0.576667	8.94769e+06	4.53565e+08	4.25284e+06	6.2344e+06	04621///NOD-like receptor signaling pathway	GO:0042742///defense response to bacterium+++GO:0043066///negative regulation of apoptotic process+++GO:0045087///innate immune response+++GO:0032731///positive regulation of interleukin-1 beta production+++GO:0006915///apoptotic process+++GO:0002376///immune system process+++GO:0016045///detection of bacterium+++GO:0070269///pyroptosis+++GO:0006954///inflammatory response+++GO:0050829///defense …
Down-regulated by T3 in both I-BDMD and P-BDMD
NM_001142809,1	Slc6a8	mRNA	78.0167	92.4167	180.957	216.833	0.268384	0.239195	216.833	0.0287003	0.0395518	0.00399048	8.48016e+08		GO:1990403///embryonic brain development+++GO:0015881///creatine transmembrane transport+++GO:0015871///choline transport+++GO:0006836///neurotransmitter transport+++GO:0006811///ion transport+++GO:0006814///sodium ion transport+++GO:0055085///transmembrane transport
NM_001168684,1	Tmcc3	mRNA	0.87	0	1.28333	0	-8.08271	-8.80321	0	0.0200376	0.0276989	0.00263187	5.69511e+08		GO:0051260///protein homooligomerization+++GO:0051291///protein heterooligomerization+++GO:0008150///biological_process+++GO:0007029///endoplasmic reticulum organization
NM_001170853,1	Mndal	mRNA	54.5633	33.04	44.2033	30.0367	-0.681851	-0.595777	30.0367	0.00224714	0.0118349	2.25049e+08	2.21682e+08	04621///NOD-like receptor signaling pathway	GO:0030308///negative regulation of cell growth
NM_001271357,1	Flcn	mRNA	24.74	12.8867	50.23	32.1567	-0.893491	-0.68435	32.1567	0.00646042	0.0499607	7.28206e+08	0.00111231	04150///mTOR signaling pathway	GO:0031929///TOR signaling+++GO:0030336///negative regulation of cell migration+++GO:0097009///energy homeostasis+++GO:1901862///negative regulation of muscle tissue development+++GO:0032006///regulation of TOR signaling+++GO:2001170///negative regulation of ATP biosynthetic process+++GO:0038203///TORC2 signaling+++GO:0120163///negative regulation of cold-induced thermogenesis+++GO:1901723///nega…
NM_001287388,1	Tal1	mRNA	1.88667	0	1.79333	0	-22.8214	-20.9218	0	36180.8	5.97826e+06	125.892	24064		GO:0060018///astrocyte fate commitment+++GO:0021527///spinal cord association neuron differentiation+++GO:0045647///negative regulation of erythrocyte differentiation+++GO:0030099///myeloid cell differentiation+++GO:0060216///definitive hemopoiesis+++GO:0043249///erythrocyte maturation+++GO:0045799///positive regulation of chromatin assembly or disassembly+++GO:0006357///regulation of transcripti…
NM_001289475,1	Erbin	mRNA	0.196667	0	1.50333	0	-6.13179	-22.0183	0	0.0310189	59442.3	0.00436593	58.458	04621///NOD-like receptor signaling pathway	GO:0032496///response to lipopolysaccharide+++GO:0070433///negative regulation of nucleotide-binding oligomerization domain containing 2 signaling pathway+++GO:0099072///regulation of postsynaptic membrane neurotransmitter receptor levels+++GO:0032088///negative regulation of NF-kappaB transcription factor activity+++GO:0071638///negative regulation of monocyte chemotactic protein-1 production+++…
NM_001290421,1	Flna	mRNA	0.343333	0	0.326667	0	-21.4864	-21.415	0	6.84745e+07	2.83865e+08	3.89644e+06	3.64862e+06	04010///MAPK signaling pathway+++04510///Focal adhesion	GO:1902396///protein localization to bicellular tight junction+++GO:0032233///positive regulation of actin filament bundle assembly+++GO:0030036///actin cytoskeleton organization+++GO:2000179///positive regulation of neural precursor cell proliferation+++GO:0010977///negative regulation of neuron projection development+++GO:0043123///positive regulation of I-kappaB kinase/NF-kappaB signaling+++GO…
NM_001291175,1	Nfatc2	mRNA	0.986667	0	0.783333	0	-8.44434	-22.2014	0	0.00848152	1.07264e+07	9.8929e+08	50045.4	04650///Natural killer cell mediated cytotoxicity+++04360///Axon guidance+++04218///Cellular senescence+++04022///cGMP-PKG signaling pathway+++04658///Th1 and Th2 cell differentiation+++04659///Th17 cell differentiation+++04310///Wnt signaling pathway+++04380///Osteoclast differentiation+++04662///B cell receptor signaling pathway+++04660///T cell receptor signaling pathway+++04370///VEGF signali…	GO:0006974///cellular response to DNA damage stimulus+++GO:0000122///negative regulation of transcription by RNA polymerase II+++GO:0045893///positive regulation of transcription, DNA-templated+++GO:0050853///B cell receptor signaling pathway+++GO:1905064///negative regulation of vascular smooth muscle cell differentiation+++GO:0030890///positive regulation of B cell proliferation+++GO:0001816///…
NM_001291177,1	Nfatc2	mRNA	0.553333	0	0.51	0	-7.5792	-21.6074	0	0.0458717	1.39481e+07	0.00690893	153440	04658///Th1 and Th2 cell differentiation+++04921///Oxytocin signaling pathway+++04022///cGMP-PKG signaling pathway+++04310///Wnt signaling pathway+++04662///B cell receptor signaling pathway+++04370///VEGF signaling pathway+++04380///Osteoclast differentiation+++04360///Axon guidance+++04650///Natural killer cell mediated cytotoxicity+++04625///C-type lectin receptor signaling pathway+++04659///T…	GO:0050853///B cell receptor signaling pathway+++GO:0042493///response to drug+++GO:0045944///positive regulation of transcription by RNA polymerase II+++GO:0014904///myotube cell development+++GO:0016477///cell migration+++GO:0045893///positive regulation of transcription, DNA-templated+++GO:0001816///cytokine production+++GO:0006974///cellular response to DNA damage stimulus+++GO:0033173///calc…
NM_028009,3	Rpusd1	mRNA	16.9333	9.94667	13.8733	6.21667	-0.735708	-1.20521	6.21667	0.00390175	0.0477536	4.16709e+08	0.00105284		GO:0031119///tRNA pseudouridine synthesis+++GO:0000455///enzyme-directed rRNA pseudouridine synthesis
NM_145358,2	Camkk2	mRNA	42.3167	25.7833	17.27	12.7633	-0.68288	-0.462736	12.7633	492971	0.0422278	156.245	9.17491e+08	04921///Oxytocin signaling pathway+++04211///Longevity regulating pathway+++04152///AMPK signaling pathway+++04920///Adipocytokine signaling pathway+++04140///Autophagy - animal	GO:0016310///phosphorylation+++GO:0032147///activation of protein kinase activity+++GO:0001934///positive regulation of protein phosphorylation+++GO:0046777///protein autophosphorylation+++GO:0061762///CAMKK-AMPK signaling cascade+++GO:0006468///protein phosphorylation
NM_199146,2	Trim30d	mRNA	1.44667	0.0666667	7.91667	3.75333	-4.61399	-1.10726	3.75333	0.0329302	0.0412808	0.00467993	8.90308e+08		GO:0016567///protein ubiquitination+++GO:0051607///defense response to virus+++GO:0008150///biological_process+++GO:0006914///autophagy+++GO:0045087///innate immune response
NM_201393,2	Plec	mRNA	0.563333	0	0.276667	0	-8.89911	-21.9837	0	0.00244268	2.9864e+07	2.46656e+08	207636		GO:0007584///response to nutrient+++GO:0031581///hemidesmosome assembly+++GO:0042060///wound healing+++GO:0007010///cytoskeleton organization+++GO:0045104///intermediate filament cytoskeleton organization
XM_006495651,3	Creb1	mRNA	0.493333	0	1.62333	0	-21.6799	-23.5125	0	3.69575e+07	2.65436e+07	1.98754e+06	1.77265e+07	04211///Longevity regulating pathway+++04714///Thermogenesis+++04916///Melanogenesis+++04024///cAMP signaling pathway+++04924///Renin secretion+++04612///Antigen processing and presentation+++04668///TNF signaling pathway+++04152///AMPK signaling pathway+++04925///Aldosterone synthesis and secretion+++04713///Circadian entrainment+++04927///Cortisol synthesis and secretion+++04911///Insulin secre…	GO:0008542///visual learning+++GO:0042981///regulation of apoptotic process+++GO:0033762///response to glucagon+++GO:0071560///cellular response to transforming growth factor beta stimulus+++GO:0033363///secretory granule organization+++GO:0035729///cellular response to hepatocyte growth factor stimulus+++GO:0071300///cellular response to retinoic acid+++GO:0042752///regulation of circadian rhyth…
XM_006498669,1	Celf1	mRNA	1.11667	0	0.546667	0	-8.99624	-22.2322	0	0.0025253	9.30176e+06	2.55835e+08	4206.01		GO:0000381///regulation of alternative mRNA splicing, via spliceosome+++GO:0006397///mRNA processing+++GO:0007286///spermatid development+++GO:0006376///mRNA splice site selection+++GO:0040018///positive regulation of multicellular organism growth+++GO:0043484///regulation of RNA splicing+++GO:0008380///RNA splicing
XM_006499431,2	Zfp217	mRNA	1.20667	0	3.20667	0	-22.6406	-23.9813	0	131733	1.5322e+07	48674.5	83751.5		GO:0000122///negative regulation of transcription by RNA polymerase II+++GO:0006355///regulation of transcription, DNA-templated+++GO:0045892///negative regulation of transcription, DNA-templated+++GO:0007569///cell aging
XM_006505694,1	Mitf	mRNA	12.7367	0.02	3.52333	0.02	-9.88093	-8.06179	0.02	0.0232138	8.81062e+06	0.00311993	38689	04916///Melanogenesis+++04137///Mitophagy - animal+++04380///Osteoclast differentiation	GO:0006351///transcription, DNA-templated+++GO:0030316///osteoclast differentiation+++GO:0030336///negative regulation of cell migration+++GO:0006355///regulation of transcription, DNA-templated+++GO:0000122///negative regulation of transcription by RNA polymerase II+++GO:0006357///regulation of transcription by RNA polymerase II+++GO:0010628///positive regulation of gene expression+++GO:0043010/…
XM_006514334,2	Dtx3	mRNA	2.12	0	2.82333	0	-8.05393	-8.64483	0	0.0260145	0.0384455	0.00355009	8.17727e+08	04330///Notch signaling pathway	GO:0007219///Notch signaling pathway+++GO:0016567///protein ubiquitination
XM_006522982,3	Tiam1	mRNA	0.393333	0	0.78	0	-21.454	-22.5728	0	7.12051e+06	1.3526e+06	408552	3340.98	04530///Tight junction+++04062///Chemokine signaling pathway+++04810///Regulation of actin cytoskeleton+++04024///cAMP signaling pathway+++04015///Rap1 signaling pathway+++04014///Ras signaling pathway	GO:0007160///cell-matrix adhesion+++GO:0006915///apoptotic process+++GO:1904338///regulation of dopaminergic neuron differentiation+++GO:0098989///NMDA selective glutamate receptor signaling pathway+++GO:0016601///Rac protein signal transduction+++GO:0043087///regulation of GTPase activity+++GO:0042220///response to cocaine+++GO:0010717///regulation of epithelial to mesenchymal transition+++GO:19…
XM_006530978,3	Def8	mRNA	2.22667	0	0.76	0	-22.6412	-21.4114	0	136576	2.86458e+08	505610	3.69504e+06		GO:0045780///positive regulation of bone resorption+++GO:0035556///intracellular signal transduction+++GO:0032418///lysosome localization+++GO:1900029///positive regulation of ruffle assembly
XM_006531615,3	Pcnx3	mRNA	0.6	0	2.72667	0	-21.8528	-23.7788	0	1.01576e+07	1.98569e+07	487874	115806		GO:0008150///biological_process
XM_006534394,3	Zbtb4	mRNA	1.66667	0	0.856667	0	-23.0897	-22.4166	0	430452	3.28138e+06	13581.9	10956.9		GO:0006974///cellular response to DNA damage stimulus+++GO:0006355///regulation of transcription, DNA-templated+++GO:0045892///negative regulation of transcription, DNA-templated+++GO:0000122///negative regulation of transcription by RNA polymerase II
XM_006534483,3	Tanc2	mRNA	0.713333	0	0.446667	0	-22.9826	-22.521	0	1.01719e+06	171813	33226.4	4558.8		GO:0001701///in utero embryonic development
XM_006535443,3	Ythdf3	mRNA	1.32333	0	0.53	0	-22.4586	-21.3926	0	198134	2.99015e+08	7452.23	389122		GO:0045727///positive regulation of translation+++GO:0045948///positive regulation of translational initiation+++GO:0061157///mRNA destabilization
XM_006537553,3	Rnf20	mRNA	0.716667	0	0.953333	0	-20.2541	-22.0568	0	3.45555e+08	2.09861e+07	2.2158e+06	1.28151e+07		GO:0006511///ubiquitin-dependent protein catabolic process+++GO:0016574///histone ubiquitination+++GO:1900364///negative regulation of mRNA polyadenylation+++GO:0031062///positive regulation of histone methylation+++GO:0033523///histone H2B ubiquitination+++GO:0006325///chromatin organization+++GO:0000209///protein polyubiquitination+++GO:0010390///histone monoubiquitination+++GO:2001168///positi…
XM_011240720,2	Tlr1	mRNA	1.12667	0	1.27333	0	-21.6265	-21.8932	0	3.43726e+07	4.33925e+07	1.83469e+06	348338	04620///Toll-like receptor signaling pathway	GO:0032493///response to bacterial lipoprotein+++GO:0001774///microglial cell activation+++GO:0042116///macrophage activation+++GO:0045087///innate immune response+++GO:0001775///cell activation+++GO:0034130///toll-like receptor 1 signaling pathway+++GO:0002376///immune system process+++GO:0007250///activation of NF-kappaB-inducing kinase activity+++GO:0002755///MyD88-dependent toll-like receptor…
XM_011250983,2	Stag2	mRNA	4.16333	0	0.56	0	-10.4573	-21.6617	0	14.939	1.12531e+08	39.463	1.17874e+06	04113///Meiosis - yeast+++04110///Cell cycle+++04111///Cell cycle - yeast	GO:0007062///sister chromatid cohesion+++GO:1901673///regulation of mitotic spindle assembly+++GO:0045944///positive regulation of transcription by RNA polymerase II+++GO:0051321///meiotic cell cycle+++GO:0007059///chromosome segregation+++GO:0032876///negative regulation of DNA endoreduplication+++GO:0051301///cell division+++GO:0019827///stem cell population maintenance+++GO:0007049///cell cycle
XM_017313357,1	Als2cl	mRNA	0.533333	0	0.58	0	-21.4325	-21.5468	0	7.32424e+07	1.70365e+08	4.21629e+06	1.97546e+06		GO:0043547///positive regulation of GTPase activity+++GO:0007032///endosome organization+++GO:0008104///protein localization
